# Supplementary material for: Extended genetic analysis and tumor characteristics in over 4600 women with suspected hereditary breast and ovarian cancer
Source: BMC Cancer. 2023 Aug 10;23:738. doi: 10.1186/s12885-023-11229-y (PMC10413543; doi:10.1186/s12885-023-11229-y)
Supplement: Supplementary file 2 — Additional file 2: Table S1. Unique pathogenic/likely pathogenic variants detected in the Swedish cohort. Table S2. Splice site variants not affecting the canonical +- 1,2 basepairs. Table S3. Detailed assessment of TP53 carriers in the Swedish cohort. Table S4a. Diagnostic yield of pathogenic variants per gene in subgroups of women with breast and/or ovarian cancer. Table S4b. Pathogenic variants per gene in breast cancer subgroups. Table S5. Women with two pathogenic/likely pathogenic variants. Table S6. Gene domains and regions depicted in lolliplots. Table S7. Sequences of adapters with 6 nucleotide long barcode sequences. Table S8. Sequences of adapters with 8 nucleotide long barcode sequences. Table S9. SureSelect custom hybrid selection assay design. Table S10. Primers for cDNA sequencing and minigene assays for analyses of splicing. [file 12885_2023_11229_MOESM2_ESM.xlsx]

## Sheet: Table S1
Table S1: Unique pathogenic/likely pathogenic variants detected in the Swedish cohort Splice† = non-canonical splice variant, see details in Additional file 2: Table S2. Concordant* = discrepant classifications exist in ClinVar, but multiple reputable sources were judged as concordant with our findings. Discordant - for details see Additional file 1: Discordant classification justification.
Gene	HGVSc	HGVSp	HGVSg_GRCh37	Variant type	Alias	Variant classification	ClinVar concordance	ClinVar VariationID	ClinVar SubmissionID (this study)	N occurrences
ATM	NM_000051.3:c.332-1234_3993+684del	NP_000042.3:p.?	NC_000011.9:g.108105163_108155884del	Structural variant (del)	ATM:ex5-26del	Pathogenic	Not found in ClinVar		SCV002588799	1
ATM	NM_000051.3:c.332-1G>A	NP_000042.3:p.?	NC_000011.9:g.108106396G>A	Splice		Likely pathogenic	Concordant	231535	SCV002588910	1
ATM	NM_000051.3:c.475del	NP_000042.3:p.(Ile159Tyrfs*7)	NC_000011.9:g.108106540del	Frameshift		Pathogenic	Concordant	482617	SCV002589021	1
ATM	NM_000051.3:c.496+2325_8011-298del	NP_000042.3:p.?	NC_000011.9:g.108108886_108205398del	Structural variant (del)	ATM:ex6-54del	Pathogenic	Not found in ClinVar		SCV002589048	1
ATM	NM_000051.3:c.790del	NP_000042.3:p.(Tyr264Ilefs*12)	NC_000011.9:g.108115642del	Frameshift		Pathogenic	Concordant	141742	SCV002589059	4
ATM	NM_000051.3:c.929del	NP_000042.3:p.(Ser310Ilefs*10)	NC_000011.9:g.108117718del	Frameshift		Pathogenic	Concordant	653634	SCV002589070	1
ATM	NM_000051.3:c.943_944del	NP_000042.3:p.(Leu315Ilefs*2)	NC_000011.9:g.108117732_108117733del	Frameshift		Pathogenic	Concordant	970408	SCV002589081	1
ATM	NM_000051.3:c.945dup	NP_000042.3:p.(Tyr316Ilefs*2)	NC_000011.9:g.108117734dup	Frameshift		Pathogenic	Concordant	1394892	SCV002589092	1
ATM	NM_000051.3:c.1799_1802+5del	NP_000042.3:p.?	NC_000011.9:g.108122755_108122763del	Splice†		Likely pathogenic	Concordant	1068117	SCV002589103	2
ATM	NM_000051.3:c.2250G>A	NP_000042.3:p.(Lys750=)	NC_000011.9:g.108127067G>A	Splice†, synonymous		Likely pathogenic	Concordant	3044	SCV002588800	1
ATM	NM_000051.3:c.2554C>T	NP_000042.3:p.(Gln852*)	NC_000011.9:g.108137985C>T	Stop gained		Pathogenic	Concordant	407450	SCV002588811	6
ATM	NM_000051.3:c.3245_3247delinsTGAT	NP_000042.3:p.(His1082Leufs*14)	NC_000011.9:g.108143540_108143542delinsTGAT	Frameshift		Pathogenic	Concordant	3033	SCV002588822	1
ATM	NM_000051.3:c.3511C>T	NP_000042.3:p.(Gln1171*)	NC_000011.9:g.108151830C>T	Stop gained		Pathogenic	Concordant	231278	SCV002588833	1
ATM	NM_000051.3:c.3993+1G>A	NP_000042.3:p.?	NC_000011.9:g.108155201G>A	Splice		Pathogenic	Concordant	141447	SCV002588844	5
ATM	NM_000051.3:c.3994-2A>G	NP_000042.3:p.?	NC_000011.9:g.108158325A>G	Splice		Pathogenic	Concordant	142167	SCV002588855	8
ATM	NM_000051.3:c.4451del	NP_000042.3:p.(Met1484Argfs*15)	NC_000011.9:g.108163360del	Frameshift		Pathogenic	Concordant	481323	SCV002588866	1
ATM	NM_000051.3:c.4668T>G	NP_000042.3:p.(Tyr1556*)	NC_000011.9:g.108164096T>G	Stop gained		Pathogenic	Concordant	846952	SCV002588877	1
ATM	NM_000051.3:c.4910-1G>T	NP_000042.3:p.?	NC_000011.9:g.108168013G>T	Splice		Likely pathogenic	Concordant	407727	SCV002588888	1
ATM	NM_000051.3:c.5309C>G	NP_000042.3:p.(Ser1770*)	NC_000011.9:g.108172506C>G	Stop gained		Pathogenic	Concordant	3042	SCV002588899	1
ATM	NM_000051.3:c.5319+2T>C	NP_000042.3:p.?	NC_000011.9:g.108172518T>C	Splice		Pathogenic	Concordant	479006	SCV002588911	1
ATM	NM_000051.3:c.5932G>T	NP_000042.3:p.(Glu1978*)	NC_000011.9:g.108183151G>T	Stop gained		Pathogenic	Concordant	127414	SCV002588922	3
ATM	NM_000051.3:c.6047A>G	NP_000042.3:p.(Asp2016Gly)	NC_000011.9:g.108186590A>G	Splice†, missense		Likely pathogenic	Concordant	140823	SCV002588933	2
ATM	NM_000051.3:c.6082del	NP_000042.3:p.(Gln2028Asnfs*19)	NC_000011.9:g.108186625del	Frameshift		Pathogenic	Concordant	617781	SCV002588944	1
ATM	NM_000051.3:c.6095G>A	NP_000042.3:p.(Arg2032Lys)	NC_000011.9:g.108186638G>A	Splice†, missense		Pathogenic	Concordant	181974	SCV002588955	3
ATM	NM_000051.3:c.6372C>G	NP_000042.3:p.(Tyr2124*)	NC_000011.9:g.108190705C>G	Stop gained		Pathogenic	Not found in ClinVar		SCV002588966	1
ATM	NM_000051.3:c.6415G>T	NP_000042.3:p.(Glu2139*)	NC_000011.9:g.108190748G>T	Stop gained		Pathogenic	Concordant	651311	SCV002588977	1
ATM	NM_000051.3:c.6658C>T	NP_000042.3:p.(Gln2220*)	NC_000011.9:g.108196122C>T	Stop gained		Pathogenic	Concordant	407464	SCV002588988	1
ATM	NM_000051.3:c.6908dup	NP_000042.3:p.(Glu2304Glyfs*69)	NC_000011.9:g.108196885dup	Frameshift		Pathogenic	Concordant	453647	SCV002588999	3
ATM	NM_000051.3:c.7669_7670del	NP_000042.3:p.(Leu2557Valfs*13)	NC_000011.9:g.108202645_108202646del	Frameshift		Pathogenic	Concordant	565318	SCV002589010	1
ATM	NM_000051.3:c.7764dup	NP_000042.3:p.(Lys2589*)	NC_000011.9:g.108202740dup	Frameshift		Pathogenic	Concordant	654460	SCV002589022	1
ATM	NM_000051.3:c.7788G>A	NP_000042.3:p.(Glu2596=)	NC_000011.9:g.108202764G>A	Splice†, synonymous		Likely pathogenic	Concordant	135778	SCV002589033	1
ATM	NM_000051.3:c.8010+1del	NP_000042.3:p.?	NC_000011.9:g.108204696del	Splice		Likely pathogenic	Concordant	231769	SCV002589040	1
ATM	NM_000051.3:c.8140C>T	NP_000042.3:p.(Gln2714*)	NC_000011.9:g.108205825C>T	Stop gained		Pathogenic	Concordant	419265	SCV002589041	1
ATM	NM_000051.3:c.8395_8404del	NP_000042.3:p.(Phe2799Lysfs*4)	NC_000011.9:g.108214075_108214084del	Frameshift		Pathogenic	Concordant	186242	SCV002589042	1
ATM	NM_000051.3:c.8432del	NP_000042.3:p.(Lys2811Serfs*46)	NC_000011.9:g.108216483del	Frameshift		Pathogenic	Concordant	142575	SCV002589043	4
ATM	NM_000051.3:c.8655dup	NP_000042.3:p.(Val2886Cysfs*10)	NC_000011.9:g.108218076dup	Frameshift		Pathogenic	Concordant	420694	SCV002589044	6
ATM	NM_000051.3:c.8720del	NP_000042.3:p.(Pro2907Leufs*31)	NC_000011.9:g.108224541del	Frameshift		Pathogenic	Not found in ClinVar		SCV002589045	1
ATM	NM_000051.3:c.8766dup	NP_000042.3:p.(Val2923Cysfs*2)	NC_000011.9:g.108224587dup	Frameshift		Pathogenic	Concordant	234043	SCV002589046	1
ATM	NM_000051.3:c.8793T>A	NP_000042.3:p.(Cys2931*)	NC_000011.9:g.108225544T>A	Stop gained		Pathogenic	Concordant	449347	SCV002589047	1
ATM	NM_000051.3:c.8873_8874del	NP_000042.3:p.(Phe2958*)	NC_000011.9:g.108235831_108235832del	Frameshift		Pathogenic	Concordant	220831	SCV002589049	1
ATM	NM_000051.3:c.8968G>T	NP_000042.3:p.(Glu2990*)	NC_000011.9:g.108235926G>T	Stop gained		Pathogenic	Not found in ClinVar		SCV002589050	1
BARD1	NM_000465.3:c.102G>A	NP_000456.2:p.(Trp34*)	NC_000002.11:g.215674192C>T	Stop gained		Pathogenic	Concordant	246476	SCV002589051	1
BARD1	NM_000465.3:c.298C>T	NP_000456.2:p.(Gln100*)	NC_000002.11:g.215657087G>A	Stop gained		Pathogenic	Concordant	185079	SCV002589052	1
BARD1	NM_000465.3:c.1569-6237_*2100del	NP_000456.2:p.?	NC_000002.11:g.215591300_215623516del	Structural variant (del)	BARD1:ex7-11del	Pathogenic	Not found in ClinVar		SCV002589053	2
BARD1	NM_000465.3:c.1690C>T	NP_000456.2:p.(Gln564*)	NC_000002.11:g.215610566G>A	Stop gained		Pathogenic	Concordant*	127720	SCV002589054	11
BARD1	NM_000465.3:c.1900G>T	NP_000456.2:p.(Glu634*)	NC_000002.11:g.215609794C>A	Stop gained		Pathogenic	Not found in ClinVar		SCV002589055	1
BARD1	NM_000465.3:c.1935_1954dup	NP_000456.2:p.(Glu652Valfs*69)	NC_000002.11:g.215595195_215595214dup	Frameshift		Pathogenic	Concordant	127725	SCV002589056	2
BARD1	NM_000465.3:c.2300_2301del	NP_000456.2:p.(Val767Aspfs*4)	NC_000002.11:g.215593437_215593438del	Frameshift		Pathogenic	Concordant	230523	SCV002589057	3
BRCA1	NM_007294.3:c.-102977_4986+1593del	NP_009225.1:p.?	NC_000017.10:g.41221355_41380248del	Structural variant (del)	BRCA1:ex1-15del	Pathogenic	Not found in ClinVar		SCV002589058	1
BRCA1	NM_007294.3:c.53T>C	NP_009225.1:p.(Met18Thr)	NC_000017.10:g.41276061A>G	Missense		Pathogenic	Concordant	37664	SCV002589060	1
BRCA1	NM_007294.3:c.68_69del	NP_009225.1:p.(Glu23Valfs*17)	NC_000017.10:g.41276047_41276048del	Frameshift		Pathogenic	Concordant	17662	SCV002589061	4
BRCA1	NM_007294.3:c.130T>A	NP_009225.1:p.(Cys44Ser)	NC_000017.10:g.41267747A>T	Missense		Pathogenic	Concordant	54191	SCV002589062	1
BRCA1	NM_007294.3:c.131G>T	NP_009225.1:p.(Cys44Phe)	NC_000017.10:g.41267746C>A	Missense		Pathogenic	Concordant	54200	SCV002589063	1
BRCA1	NM_007294.3:c.134+3629_441+2043del	NP_009225.1:p.?	NC_000017.10:g.41254111_41264129del	Structural variant (del)	BRCA1:ex4-6del	Pathogenic	Not found in ClinVar		SCV002589064	1
BRCA1	NM_007294.3:c.181T>G	NP_009225.1:p.(Cys61Gly)	NC_000017.10:g.41258504A>C	Missense		Pathogenic	Concordant	17661	SCV002589065	11
BRCA1	NM_007294.3:c.190T>A	NP_009225.1:p.(Cys64Ser)	NC_000017.10:g.41258495A>T	Missense		Likely pathogenic	Not found in ClinVar	867317	SCV002589066	1
BRCA1	NM_007294.3:c.213-12A>G	NP_009225.1:p.?	NC_000017.10:g.41256985T>C	Splice†		Pathogenic	Concordant	37450	SCV002589067	1
BRCA1	NM_007294.3:c.406del	NP_009225.1:p.(Arg136Aspfs*27)	NC_000017.10:g.41256177del	Frameshift		Pathogenic	Concordant	266438	SCV002589068	1
BRCA1	NM_007294.3:c.441+249_594-535del	NP_009225.1:p.?	NC_000017.10:g.41248476_41255892del	Structural variant (del)	BRCA1:ex7-8del	Pathogenic	Not found in ClinVar		SCV002589069	1
BRCA1	NM_007294.3:c.442-1888_4358-1388del	NP_009225.1:p.?	NC_000017.10:g.41230031_41253797del	Structural variant (del)	BRCA1:ex7-12del	Pathogenic	Not found in ClinVar		SCV002589071	1
BRCA1	NM_007294.3:c.470_471del	NP_009225.1:p.(Ser157*)	NC_000017.10:g.41251872_41251873del	Frameshift		Pathogenic	Concordant	37608	SCV002589072	1
BRCA1	NM_007294.3:c.514C>T	NP_009225.1:p.(Gln172*)	NC_000017.10:g.41251825G>A	Stop gained		Pathogenic	Concordant	55420	SCV002589073	1
BRCA1	NM_007294.3:c.798_799del	NP_009225.1:p.(Ser267Lysfs*19)	NC_000017.10:g.41246750_41246751del	Frameshift		Pathogenic	Concordant	37698	SCV002589074	1
BRCA1	NM_007294.3:c.928C>T	NP_009225.1:p.(Gln310*)	NC_000017.10:g.41246620G>A	Stop gained		Pathogenic	Concordant	55758	SCV002589075	1
BRCA1	NM_007294.3:c.930del	NP_009225.1:p.(Gln310Hisfs*4)	NC_000017.10:g.41246618del	Frameshift		Pathogenic	Concordant	55759	SCV002589076	8
BRCA1	NM_007294.3:c.1016dup	NP_009225.1:p.(Val340Glyfs*6)	NC_000017.10:g.41246538dup	Frameshift		Pathogenic	Concordant	54102	SCV002589077	2
BRCA1	NM_007294.3:c.1082_1092del	NP_009225.1:p.(Ser361*)	NC_000017.10:g.41246458_41246468del	Frameshift		Pathogenic	Concordant	54122	SCV002589078	11
BRCA1	NM_007294.3:c.1252G>T	NP_009225.1:p.(Glu418*)	NC_000017.10:g.41246296C>A	Stop gained		Pathogenic	Concordant	54176	SCV002589079	1
BRCA1	NM_007294.3:c.1360_1361del	NP_009225.1:p.(Ser454*)	NC_000017.10:g.41246191_41246192del	Frameshift		Pathogenic	Concordant	37406	SCV002589080	3
BRCA1	NM_007294.3:c.1462dup	NP_009225.1:p.(Thr488Asnfs*2)	NC_000017.10:g.41246086dup	Frameshift		Pathogenic	Concordant	125501	SCV002589082	1
BRCA1	NM_007294.3:c.1504_1508del	NP_009225.1:p.(Leu502Alafs*2)	NC_000017.10:g.41246044_41246048del	Frameshift		Pathogenic	Concordant	37417	SCV002589083	3
BRCA1	NM_007294.3:c.1556del	NP_009225.1:p.(Lys519Argfs*13)	NC_000017.10:g.41245993del	Frameshift		Pathogenic	Concordant	17685	SCV002589084	4
BRCA1	NM_007294.3:c.1687C>T	NP_009225.1:p.(Gln563*)	NC_000017.10:g.41245861G>A	Stop gained		Pathogenic	Concordant	37426	SCV002589085	12
BRCA1	NM_007294.3:c.1689_1690delinsCCCC	NP_009225.1:p.(Gln563Hisfs*10)	NC_000017.10:g.41245858_41245859delinsGGGG	Frameshift		Pathogenic	Not found in ClinVar		SCV002589086	1
BRCA1	NM_007294.3:c.1772del	NP_009225.1:p.(Ile591Lysfs*8)	NC_000017.10:g.41245776del	Frameshift		Pathogenic	Concordant	54346	SCV002589087	3
BRCA1	NM_007294.3:c.1793T>G	NP_009225.1:p.(Leu598*)	NC_000017.10:g.41245755A>C	Stop gained		Pathogenic	Concordant	54352	SCV002589088	1
BRCA1	NM_007294.3:c.1795_1798del	NP_009225.1:p.(Asn599Serfs*12)	NC_000017.10:g.41245752_41245755del	Frameshift		Pathogenic	Concordant	266188	SCV002589089	1
BRCA1	NM_007294.3:c.1961dup	NP_009225.1:p.(Tyr655Valfs*18)	NC_000017.10:g.41245594dup	Frameshift		Pathogenic	Concordant	54417	SCV002589090	2
BRCA1	NM_007294.3:c.2017G>T	NP_009225.1:p.(Glu673*)	NC_000017.10:g.41245531C>A	Stop gained		Pathogenic	Concordant	54436	SCV002589091	2
BRCA1	NM_007294.3:c.2110_2111del	NP_009225.1:p.(Asn704Cysfs*7)	NC_000017.10:g.41245438_41245439del	Frameshift		Pathogenic	Concordant	54462	SCV002589093	1
BRCA1	NM_007294.3:c.2174del	NP_009225.1:p.(Ser725Thrfs*11)	NC_000017.10:g.41245374del	Frameshift		Pathogenic	Concordant	54482	SCV002589094	1
BRCA1	NM_007294.3:c.2338C>T	NP_009225.1:p.(Gln780*)	NC_000017.10:g.41245210G>A	Stop gained		Pathogenic	Concordant	54540	SCV002589095	3
BRCA1	NM_007294.3:c.2389_2390del	NP_009225.1:p.(Glu797Thrfs*3)	NC_000017.10:g.41245159_41245160del	Frameshift		Pathogenic	Concordant	54552	SCV002589096	1
BRCA1	NM_007294.3:c.2475del	NP_009225.1:p.(Asp825Glufs*21)	NC_000017.10:g.41245073del	Frameshift		Pathogenic	Concordant	37472	SCV002589097	8
BRCA1	NM_007294.3:c.2808_2809del	NP_009225.1:p.(Asp936Glufs*4)	NC_000017.10:g.41244740_41244741del	Frameshift		Pathogenic	Not found in ClinVar		SCV002589098	1
BRCA1	NM_007294.3:c.2982dup	NP_009225.1:p.(Lys995*)	NC_000017.10:g.41244566dup	Frameshift		Pathogenic	Not found in ClinVar		SCV002589099	1
BRCA1	NM_007294.3:c.3008_3009del	NP_009225.1:p.(Phe1003*)	NC_000017.10:g.41244540_41244541del	Frameshift		Pathogenic	Concordant	54747	SCV002589100	1
BRCA1	NM_007294.3:c.3049G>T	NP_009225.1:p.(Glu1017*)	NC_000017.10:g.41244499C>A	Stop gained		Pathogenic	Concordant	54764	SCV002589101	1
BRCA1	NM_007294.3:c.3048_3052dup	NP_009225.1:p.(Asn1018Metfs*8)	NC_000017.10:g.41244497_41244501dup	Frameshift		Pathogenic	Concordant	54763	SCV002589102	36
BRCA1	NM_007294.3:c.3084_3094del	NP_009225.1:p.(Asn1029Argfs*5)	NC_000017.10:g.41244454_41244464del	Frameshift		Pathogenic	Concordant	54768	SCV002589104	1
BRCA1	NM_007294.3:c.3136G>T	NP_009225.1:p.(Glu1046*)	NC_000017.10:g.41244412C>A	Stop gained		Pathogenic	Concordant	1330044	SCV002589105	1
BRCA1	NM_007294.3:c.3178G>T	NP_009225.1:p.(Glu1060*)	NC_000017.10:g.41244370C>A	Stop gained		Pathogenic	Concordant	54789	SCV002589106	6
BRCA1	NM_007294.3:c.3544C>T	NP_009225.1:p.(Gln1182*)	NC_000017.10:g.41244004G>A	Stop gained		Pathogenic	Concordant	54913	SCV002589107	1
BRCA1	NM_007294.3:c.3626del	NP_009225.1:p.(Leu1209*)	NC_000017.10:g.41243923del	Frameshift		Pathogenic	Concordant	54943	SCV002589108	5
BRCA1	NM_007294.3:c.3700_3704del	NP_009225.1:p.(Val1234Glnfs*8)	NC_000017.10:g.41243849_41243853del	Frameshift		Pathogenic	Concordant	37542	SCV002589109	4
BRCA1	NM_007294.3:c.3710del	NP_009225.1:p.(Ile1237Asnfs*27)	NC_000017.10:g.41243838del	Frameshift		Pathogenic	Concordant	54972	SCV002589110	3
BRCA1	NM_007294.3:c.3718C>T	NP_009225.1:p.(Gln1240*)	NC_000017.10:g.41243830G>A	Stop gained		Pathogenic	Concordant	54978	SCV002589111	2
BRCA1	NM_007294.3:c.3748G>T	NP_009225.1:p.(Glu1250*)	NC_000017.10:g.41243800C>A	Stop gained		Pathogenic	Concordant	17672	SCV002589112	1
BRCA1	NM_007294.3:c.3759dup	NP_009225.1:p.(Lys1254*)	NC_000017.10:g.41243789dup	Frameshift		Pathogenic	Concordant	54992	SCV002589113	2
BRCA1	NM_007294.3:c.3841C>T	NP_009225.1:p.(Gln1281*)	NC_000017.10:g.41243707G>A	Stop gained		Pathogenic	Concordant	55022	SCV002588801	1
BRCA1	NM_007294.3:c.3967C>T	NP_009225.1:p.(Gln1323*)	NC_000017.10:g.41243581G>A	Stop gained		Pathogenic	Concordant	55062	SCV002588802	1
BRCA1	NM_007294.3:c.4035del	NP_009225.1:p.(Glu1346Lysfs*20)	NC_000017.10:g.41243514del	Frameshift		Pathogenic	Concordant	37560	SCV002588803	11
BRCA1	NM_007294.3:c.4065_4068del	NP_009225.1:p.(Asn1355Lysfs*10)	NC_000017.10:g.41243482_41243485del	Frameshift		Pathogenic	Concordant	17674	SCV002588804	9
BRCA1	NM_007294.3:c.4097-2A>G	NP_009225.1:p.?	NC_000017.10:g.41243051T>C	Splice		Pathogenic	Concordant	55103	SCV002588805	2
BRCA1	NM_007294.3:c.4158_4162del	NP_009225.1:p.(Ser1387Glufs*2)	NC_000017.10:g.41242986_41242990del	Frameshift		Pathogenic	Concordant	55113	SCV002588806	1
BRCA1	NM_007294.3:c.4186-1787_4358-1668dup	NP_009225.1:p.?	NC_000017.10:g.41230322_41236402dup	Structural variant (dup)	BRCA1:ex12dup	Pathogenic	Concordant	267530	SCV002588807	27
BRCA1	NM_007294.3:c.4186C>T	NP_009225.1:p.(Gln1396*)	NC_000017.10:g.41234592G>A	Stop gained		Pathogenic	Concordant	55135	SCV002588808	1
BRCA1	NM_007294.3:c.4258C>T	NP_009225.1:p.(Gln1420*)	NC_000017.10:g.41234520G>A	Stop gained		Pathogenic	Concordant	55155	SCV002588809	1
BRCA1	NM_007294.3:c.4327C>T	NP_009225.1:p.(Arg1443*)	NC_000017.10:g.41234451G>A	Stop gained		Pathogenic	Concordant	17675	SCV002588810	2
BRCA1	NM_007294.3:c.4484G>T	NP_009225.1:p.(Arg1495Met)	NC_000017.10:g.41228505C>A	Splice†, missense		Pathogenic	Concordant	37598	SCV002588812	1
BRCA1	NM_007294.3:c.4495dup	NP_009225.1:p.(Ser1499Phefs*2)	NC_000017.10:g.41226529dup	Frameshift		Pathogenic	Not found in ClinVar		SCV002588813	1
BRCA1	NM_007294.3:c.4508C>A	NP_009225.1:p.(Ser1503*)	NC_000017.10:g.41226515G>T	Stop gained		Pathogenic	Concordant	55219	SCV002588814	1
BRCA1	NM_007294.3:c.4675+1G>A	NP_009225.1:p.?	NC_000017.10:g.41226347C>T	Splice		Pathogenic	Concordant	55256	SCV002588815	1
BRCA1	NM_007294.3:c.4689C>G	NP_009225.1:p.(Tyr1563*)	NC_000017.10:g.41223242G>C	Stop gained		Pathogenic	Concordant	37607	SCV002588816	1
BRCA1	NM_007294.3:c.4745del	NP_009225.1:p.(Asp1582Alafs*19)	NC_000017.10:g.41223186del	Frameshift		Pathogenic	Concordant	55278	SCV002588817	2
BRCA1	NM_007294.3:c.4842_4845dup	NP_009225.1:p.(Ala1616Serfs*7)	NC_000017.10:g.41223086_41223089dup	Frameshift		Pathogenic	Not found in ClinVar		SCV002588818	1
BRCA1	NM_007294.3:c.4987-16T>G	NP_009225.1:p.?	NC_000017.10:g.41219728A>C	Splice†		Likely pathogenic	Not found in ClinVar		SCV002588819	2
BRCA1	NM_007294.3:c.5030_5033del	NP_009225.1:p.(Thr1677Ilefs*2)	NC_000017.10:g.41219669_41219672del	Frameshift		Pathogenic	Concordant	37623	SCV002588820	1
BRCA1	NM_007294.3:c.5089T>C	NP_009225.1:p.(Cys1697Arg)	NC_000017.10:g.41215954A>G	Missense		Pathogenic	Concordant	55392	SCV002588821	1
BRCA1	NM_007294.3:c.5084_5091del	NP_009225.1:p.(Phe1695*)	NC_000017.10:g.41215954_41215961del	Frameshift		Pathogenic	Not found in ClinVar		SCV002588823	1
BRCA1	NM_007294.3:c.5096G>A	NP_009225.1:p.(Arg1699Gln)	NC_000017.10:g.41215947C>T	Missense		Pathogenic	Concordant	37636	SCV002588824	10
BRCA1	NM_007294.3:c.5152+5G>C	NP_009225.1:p.?	NC_000017.10:g.41215886C>G	Splice†		Likely pathogenic	Concordant	220736	SCV002588825	1
BRCA1	NM_007294.3:c.5152+149_5193+2271delins[T[(12_16)];GAGACGGAGTCTCGCTCTGTCGCCCAGGCTGGAGTGCAGTGGCGCAATCTCGGCTCACTGCAAG]	NP_009225.1:p.?	NC_000017.10:g.41213079_41215742delins[CTTGCAGTGAGCCGAGATTGCGCCACTGCACTCCAGCCTGGGCGACAGAGCGAGACTCCGTCTC;A[(12_16)]]	Structural variant (del)	BRCA1:ex18del	Pathogenic	Not found in ClinVar		SCV002588826	1
BRCA1	NM_007294.3:c.5152+149_5193+2271delins[T[80];GAGACGGAGTCTCGCTCTGTCGCCCAGGCTGGAGTGCAGTGGCGCAATCTCGGCTCACTGCAAG]	NP_009225.1:p.?	NC_000017.10:g.41213079_41215742delins[CTTGCAGTGAGCCGAGATTGCGCCACTGCACTCCAGCCTGGGCGACAGAGCGAGACTCCGTCTC;A[80]]	Structural variant (del)	BRCA1:ex18del	Pathogenic	Not found in ClinVar		SCV002588826	2
BRCA1	NM_007294.3:c.5153-1G>C	NP_009225.1:p.?	NC_000017.10:g.41215391C>G	Splice		Pathogenic	Concordant	37643	SCV002588827	7
BRCA1	NM_007294.3:c.5213G>A	NP_009225.1:p.(Gly1738Glu)	NC_000017.10:g.41209133C>T	Missense		Likely pathogenic	Concordant	55462	SCV002588828	1
BRCA1	NM_007294.3:c.5213_5278-2753delinsT	NP_009225.1:p.?	NC_000017.10:g.41205887_41209133delinsA	Structural variant (del)	BRCA1:ex19del	Pathogenic	Not found in ClinVar		SCV002588829	1
BRCA1	NM_007294.3:c.5251C>T	NP_009225.1:p.(Arg1751*)	NC_000017.10:g.41209095G>A	Stop gained		Pathogenic	Concordant	55480	SCV002588830	2
BRCA1	NM_007294.3:c.5266dup	NP_009225.1:p.(Gln1756Profs*74)	NC_000017.10:g.41209082dup	Frameshift		Pathogenic	Concordant	17677	SCV002588831	9
BRCA1	NM_007294.3:c.5278-502_*756del	NP_009225.1:p.?	NC_000017.10:g.41196941_41203638del	Structural variant (del)	BRCA1:ex20-23del	Pathogenic	Not found in ClinVar		SCV002588832	1
BRCA1	NM_007294.3:c.5278-1G>C	NP_009225.1:p.?	NC_000017.10:g.41203135C>G	Splice		Pathogenic	Concordant	55501	SCV002588834	1
BRCA1	NM_007294.3:c.5333-36_5406+400del	NP_009225.1:p.?	NC_000017.10:g.41200740_41201249del	Structural variant (del)	BRCA1:ex21del	Pathogenic	Concordant	267601	SCV002588835	2
BRCA1	NM_007294.3:c.5406+398_5468-803del	NP_009225.1:p.?	NC_000017.10:g.41198649_41200767del	Structural variant (del)	BRCA1:ex22del	Pathogenic	Not found in ClinVar		SCV002588836	1
BRCA1	NM_007294.3:c.5406+663_*8271del	NP_009225.1:p.?	NC_000017.10:g.41189424_41200475del	Structural variant (del)	BRCA1:ex22-23del	Pathogenic	Concordant	373845	SCV002588837	1
BRCA1	NM_007294.3:c.5444G>A	NP_009225.1:p.(Trp1815*)	NC_000017.10:g.41199683C>T	Stop gained		Pathogenic	Concordant	55580	SCV002588838	2
BRCA1	NM_007294.3:c.5468-284_*4018delinsCACAG	NP_009225.1:p.?	NC_000017.10:g.41193677_41198103delinsCTGTG	Structural variant (del)	BRCA1:ex23del	Pathogenic	Concordant	373858	SCV002588839	1
BRCA1	NM_007294.3:c.5468-2A>G	NP_009225.1:p.?	NC_000017.10:g.41197821T>C	Splice		Likely pathogenic	Concordant	91653	SCV002588840	1
BRCA1	NM_007294.3:c.5578del	NP_009225.1:p.(His1860Thrfs*62)	NC_000017.10:g.41197713del	Frameshift		Likely pathogenic	Concordant	988556	SCV002588841	3
BRCA2	NM_000059.3:c.-581324_8331+2936del	NP_000050.2:p.?	NC_000013.10:g.32308520_32940606del	Structural variant (del)	BRCA2:ex1-18del	Pathogenic	Not found in ClinVar		SCV002588842	1
BRCA2	NM_000059.3:c.-10441_317-399del	NP_000050.2:p.?	NC_000013.10:g.32879403_32898814del	Structural variant (del)	BRCA2:ex1-3del	Pathogenic	Not found in ClinVar		SCV002588843	1
BRCA2	NM_000059.3:c.67+1del	NP_000050.2:p.?	NC_000013.10:g.32890665del	Splice		Pathogenic	Concordant	267656	SCV002588845	2
BRCA2	NM_000059.3:c.68-352_317-1637del	NP_000050.2:p.?	NC_000013.10:g.32892862_32897576del	Structural variant (del)	BRCA2:ex3del	Likely pathogenic	Concordant	635874	SCV002588846	4
BRCA2	NM_000059.3:c.517-2A>G	NP_000050.2:p.?	NC_000013.10:g.32900634A>G	Splice		Pathogenic	Concordant	51801	SCV002588847	3
BRCA2	NM_000059.3:c.632-1366_3312del	NP_000050.2:p.?	NC_000013.10:g.32902214_32911804del	Structural variant (del)	BRCA2:ex8-11del	Pathogenic	Not found in ClinVar		SCV002588848	1
BRCA2	NM_000059.3:c.658_659del	NP_000050.2:p.(Val220Ilefs*4)	NC_000013.10:g.32903606_32903607del	Frameshift		Pathogenic	Concordant	9342	SCV002588849	1
BRCA2	NM_000059.3:c.771_775del	NP_000050.2:p.(Asn257Lysfs*17)	NC_000013.10:g.32905145_32905149del	Frameshift		Pathogenic	Concordant	9326	SCV002588850	2
BRCA2	NM_000059.3:c.1134del	NP_000050.2:p.(Ser378Argfs*21)	NC_000013.10:g.32906749del	Frameshift		Pathogenic	Concordant	230478	SCV002588851	1
BRCA2	NM_000059.3:c.1310_1313del	NP_000050.2:p.(Lys437Ilefs*22)	NC_000013.10:g.32906925_32906928del	Frameshift		Pathogenic	Concordant	37737	SCV002588852	7
BRCA2	NM_000059.3:c.1813dup	NP_000050.2:p.(Ile605Asnfs*11)	NC_000013.10:g.32907428dup	Frameshift		Pathogenic	Concordant	37762	SCV002588853	2
BRCA2	NM_000059.3:c.1832C>A	NP_000050.2:p.(Ser611*)	NC_000013.10:g.32907447C>A	Stop gained		Pathogenic	Concordant	37764	SCV002588854	1
BRCA2	NM_000059.3:c.2095C>T	NP_000050.2:p.(Gln699*)	NC_000013.10:g.32910587C>T	Stop gained		Pathogenic	Concordant	236835	SCV002588856	1
BRCA2	NM_000059.3:c.2372C>G	NP_000050.2:p.(Ser791*)	NC_000013.10:g.32910864C>G	Stop gained		Pathogenic	Concordant	988489	SCV002588857	1
BRCA2	NM_000059.3:c.2376C>A	NP_000050.2:p.(Tyr792*)	NC_000013.10:g.32910868C>A	Stop gained		Pathogenic	Concordant	51274	SCV002588858	1
BRCA2	NM_000059.3:c.2376C>G	NP_000050.2:p.(Tyr792*)	NC_000013.10:g.32910868C>G	Stop gained		Pathogenic	Concordant	441490	SCV002588859	1
BRCA2	NM_000059.3:c.2476G>T	NP_000050.2:p.(Glu826*)	NC_000013.10:g.32910968G>T	Stop gained		Pathogenic	Concordant	988557	SCV002588860	2
BRCA2	NM_000059.3:c.2808_2811del	NP_000050.2:p.(Ala938Profs*21)	NC_000013.10:g.32911300_32911303del	Frameshift		Pathogenic	Concordant	9322	SCV002588861	1
BRCA2	NM_000059.3:c.3170_3174del	NP_000050.2:p.(Lys1057Thrfs*8)	NC_000013.10:g.32911662_32911666del	Frameshift		Pathogenic	Concordant	37826	SCV002588862	1
BRCA2	NM_000059.3:c.3545_3546del	NP_000050.2:p.(Phe1182*)	NC_000013.10:g.32912037_32912038del	Frameshift		Pathogenic	Concordant	37846	SCV002588863	1
BRCA2	NM_000059.3:c.3599_3600del	NP_000050.2:p.(Cys1200*)	NC_000013.10:g.32912091_32912092del	Frameshift		Pathogenic	Concordant	51493	SCV002588864	1
BRCA2	NM_000059.3:c.3744_3747del	NP_000050.2:p.(Ser1248Argfs*10)	NC_000013.10:g.32912236_32912239del	Frameshift		Pathogenic	Concordant	37856	SCV002588865	1
BRCA2	NM_000059.3:c.3751dup	NP_000050.2:p.(Thr1251Asnfs*14)	NC_000013.10:g.32912243dup	Frameshift		Pathogenic	Concordant	51516	SCV002588867	1
BRCA2	NM_000059.3:c.3847_3848del	NP_000050.2:p.(Val1283Lysfs*2)	NC_000013.10:g.32912339_32912340del	Frameshift		Pathogenic	Concordant	37859	SCV002588868	8
BRCA2	NM_000059.3:c.3860del	NP_000050.2:p.(Asn1287Ilefs*6)	NC_000013.10:g.32912352del	Frameshift		Pathogenic	Concordant	51545	SCV002588869	1
BRCA2	NM_000059.3:c.3975_3978dup	NP_000050.2:p.(Ala1327Cysfs*4)	NC_000013.10:g.32912467_32912470dup	Frameshift		Pathogenic	Concordant	51578	SCV002588870	2
BRCA2	NM_000059.3:c.4007_4008insCATC	NP_000050.2:p.(Asp1337Ilefs*2)	NC_000013.10:g.32912499_32912500insCATC	Frameshift		Pathogenic	Concordant	236860	SCV002588871	1
BRCA2	NM_000059.3:c.4169del	NP_000050.2:p.(Leu1390Trpfs*20)	NC_000013.10:g.32912661del	Frameshift		Pathogenic	Concordant	51608	SCV002588872	1
BRCA2	NM_000059.3:c.4211_4215del	NP_000050.2:p.(Ser1404*)	NC_000013.10:g.32912703_32912707del	Frameshift		Pathogenic	Concordant	186940	SCV002588873	1
BRCA2	NM_000059.3:c.4258del	NP_000050.2:p.(Asp1420Ilefs*28)	NC_000013.10:g.32912750del	Frameshift		Pathogenic	Concordant	51617	SCV002588874	5
BRCA2	NM_000059.3:c.4284dup	NP_000050.2:p.(Gln1429Serfs*9)	NC_000013.10:g.32912776dup	Frameshift		Pathogenic	Concordant	37892	SCV002588875	1
BRCA2	NM_000059.3:c.4415_4418del	NP_000050.2:p.(Lys1472Thrfs*6)	NC_000013.10:g.32912907_32912910del	Frameshift		Pathogenic	Concordant	37902	SCV002588876	1
BRCA2	NM_000059.3:c.4631dup	NP_000050.2:p.(Asn1544Lysfs*4)	NC_000013.10:g.32913123dup	Frameshift		Pathogenic	Concordant	37912	SCV002588878	1
BRCA2	NM_000059.3:c.4677del	NP_000050.2:p.(Phe1559Leufs*9)	NC_000013.10:g.32913169del	Frameshift		Pathogenic	Concordant	420798	SCV002588879	3
BRCA2	NM_000059.3:c.4965C>A	NP_000050.2:p.(Tyr1655*)	NC_000013.10:g.32913457C>A	Stop gained		Pathogenic	Concordant	51750	SCV002588880	1
BRCA2	NM_000059.3:c.5016C>G	NP_000050.2:p.(Tyr1672*)	NC_000013.10:g.32913508C>G	Stop gained		Pathogenic	Concordant	219406	SCV002588881	1
BRCA2	NM_000059.3:c.5217_5223del	NP_000050.2:p.(Tyr1739*)	NC_000013.10:g.32913709_32913715del	Frameshift		Pathogenic	Concordant	51822	SCV002588882	1
BRCA2	NM_000059.3:c.5238dup	NP_000050.2:p.(Asn1747*)	NC_000013.10:g.32913730dup	Frameshift		Pathogenic	Concordant	37954	SCV002588883	1
BRCA2	NM_000059.3:c.5351dup	NP_000050.2:p.(Asn1784Lysfs*3)	NC_000013.10:g.32913843dup	Frameshift		Pathogenic	Concordant	37960	SCV002588884	1
BRCA2	NM_000059.3:c.5362dup	NP_000050.2:p.(Ser1788Phefs*19)	NC_000013.10:g.32913854dup	Frameshift		Pathogenic	Concordant	141572	SCV002588885	1
BRCA2	NM_000059.3:c.5425del	NP_000050.2:p.(Cys1809Alafs*6)	NC_000013.10:g.32913917del	Frameshift		Pathogenic	Concordant	927224	SCV002588886	1
BRCA2	NM_000059.3:c.5576_5579del	NP_000050.2:p.(Ile1859Lysfs*3)	NC_000013.10:g.32914068_32914071del	Frameshift		Pathogenic	Concordant	37975	SCV002588887	2
BRCA2	NM_000059.3:c.5595_5596del	NP_000050.2:p.(Phe1866Tyrfs*6)	NC_000013.10:g.32914087_32914088del	Frameshift		Pathogenic	Concordant	37977	SCV002588889	1
BRCA2	NM_000059.3:c.5621_5624del	NP_000050.2:p.(Ile1874Argfs*34)	NC_000013.10:g.32914113_32914116del	Frameshift		Pathogenic	Concordant	37980	SCV002588890	1
BRCA2	NM_000059.3:c.5722_5723del	NP_000050.2:p.(Leu1908Argfs*2)	NC_000013.10:g.32914214_32914215del	Frameshift		Pathogenic	Concordant	9320	SCV002588891	1
BRCA2	NM_000059.3:c.5754_5755del	NP_000050.2:p.(His1918Glnfs*5)	NC_000013.10:g.32914246_32914247del	Frameshift		Pathogenic	Concordant	51929	SCV002588892	4
BRCA2	NM_000059.3:c.5790dup	NP_000050.2:p.(Gln1931Thrfs*3)	NC_000013.10:g.32914282dup	Frameshift		Pathogenic	Concordant	988483	SCV002588893	1
BRCA2	NM_000059.3:c.5823del	NP_000050.2:p.(Val1942Phefs*21)	NC_000013.10:g.32914315del	Frameshift		Pathogenic	Concordant	51945	SCV002588894	3
BRCA2	NM_000059.3:c.5904dup	NP_000050.2:p.(Val1969Serfs*11)	NC_000013.10:g.32914396dup	Frameshift		Pathogenic	Concordant	266902	SCV002588895	1
BRCA2	NM_000059.3:c.5946del	NP_000050.2:p.(Ser1982Argfs*22)	NC_000013.10:g.32914438del	Frameshift		Pathogenic	Concordant	9325	SCV002588896	2
BRCA2	NM_000059.3:c.6034del	NP_000050.2:p.(Ser2012Profs*28)	NC_000013.10:g.32914526del	Frameshift		Pathogenic	Concordant	427240	SCV002588897	1
BRCA2	NM_000059.3:c.6059_6062del	NP_000050.2:p.(Glu2020Valfs*19)	NC_000013.10:g.32914551_32914554del	Frameshift		Pathogenic	Concordant	91435	SCV002588898	2
BRCA2	NM_000059.3:c.6065C>G	NP_000050.2:p.(Ser2022*)	NC_000013.10:g.32914557C>G	Stop gained		Pathogenic	Concordant	51998	SCV002588900	1
BRCA2	NM_000059.3:c.6170del	NP_000050.2:p.(Gly2057Aspfs*13)	NC_000013.10:g.32914662del	Frameshift		Pathogenic	Not found in ClinVar		SCV002588901	1
BRCA2	NM_000059.3:c.6318del	NP_000050.2:p.(Pro2107Leufs*12)	NC_000013.10:g.32914810del	Frameshift		Pathogenic	Concordant	988343	SCV002588902	1
BRCA2	NM_000059.3:c.6444del	NP_000050.2:p.(Ile2149Leufs*19)	NC_000013.10:g.32914936del	Frameshift		Pathogenic	Concordant	91449	SCV002588903	4
BRCA2	NM_000059.3:c.6486_6489del	NP_000050.2:p.(Lys2162Asnfs*5)	NC_000013.10:g.32914978_32914981del	Frameshift		Pathogenic	Concordant	38048	SCV002588904	3
BRCA2	NM_000059.3:c.6641dup	NP_000050.2:p.(Tyr2215Leufs*10)	NC_000013.10:g.32915133dup	Frameshift		Pathogenic	Concordant	38059	SCV002588905	2
BRCA2	NM_000059.3:c.7007G>A	NP_000050.2:p.(Arg2336His)	NC_000013.10:g.32921033G>A	Splice†, missense		Pathogenic	Concordant	38077	SCV002588906	2
BRCA2	NM_000059.3:c.7147dup	NP_000050.2:p.(Tyr2383Leufs*9)	NC_000013.10:g.32929137dup	Frameshift		Pathogenic	Concordant	236897	SCV002588907	1
BRCA2	NM_000059.3:c.7353del	NP_000050.2:p.(Asp2451Glufs*18)	NC_000013.10:g.32929343del	Frameshift		Pathogenic	Not found in ClinVar		SCV002588908	1
BRCA2	NM_000059.3:c.7558C>T	NP_000050.2:p.(Arg2520*)	NC_000013.10:g.32930687C>T	Stop gained		Pathogenic	Concordant	52353	SCV002588909	2
BRCA2	NM_000059.3:c.7673_7674dup	NP_000050.2:p.(Phe2560Leufs*89)	NC_000013.10:g.32931934_32931935dup	Frameshift		Pathogenic	Concordant	254610	SCV002588912	1
BRCA2	NM_000059.3:c.7700del	NP_000050.2:p.(Tyr2567Phefs*81)	NC_000013.10:g.32931961del	Frameshift		Pathogenic	Not found in ClinVar		SCV002588913	1
BRCA2	NM_000059.3:c.7805+1538_8331+560del	NP_000050.2:p.?	NC_000013.10:g.32933604_32938230del	Structural variant (del)	BRCA2:ex17-18del	Pathogenic	Not found in ClinVar		SCV002588914	1
BRCA2	NM_000059.3:c.7806-2A>G	NP_000050.2:p.?	NC_000013.10:g.32936658A>G	Splice		Pathogenic	Concordant	52418	SCV002588915	1
BRCA2	NM_000059.3:c.7879A>T	NP_000050.2:p.(Ile2627Phe)	NC_000013.10:g.32936733A>T	Missense		Pathogenic	Concordant	52430	SCV002588916	1
BRCA2	NM_000059.3:c.7913_7917del	NP_000050.2:p.(Phe2638*)	NC_000013.10:g.32936767_32936771del	Frameshift		Pathogenic	Concordant	38126	SCV002588917	1
BRCA2	NM_000059.3:c.8023A>G	NP_000050.2:p.(Ile2675Val)	NC_000013.10:g.32937362A>G	Missense		Pathogenic	Concordant	52475	SCV002588918	1
BRCA2	NM_000059.3:c.8036del	NP_000050.2:p.(Asp2679Valfs*15)	NC_000013.10:g.32937375del	Frameshift		Pathogenic	Not found in ClinVar		SCV002588919	1
BRCA2	NM_000059.3:c.8323dup	NP_000050.2:p.(Met2775Asnfs*7)	NC_000013.10:g.32937662dup	Frameshift		Pathogenic	Concordant	126174	SCV002588920	1
BRCA2	NM_000059.3:c.8331+2T>C	NP_000050.2:p.?	NC_000013.10:g.32937672T>C	Splice		Pathogenic	Concordant	267692	SCV002588921	2
BRCA2	NM_000059.3:c.8332-1G>A	NP_000050.2:p.?	NC_000013.10:g.32944538G>A	Splice		Pathogenic	Concordant	267696	SCV002588923	1
BRCA2	NM_000059.3:c.8560del	NP_000050.2:p.(Tyr2854Metfs*9)	NC_000013.10:g.32945165del	Frameshift		Pathogenic	Concordant	52620	SCV002588924	1
BRCA2	NM_000059.3:c.8575del	NP_000050.2:p.(Gln2859Lysfs*4)	NC_000013.10:g.32945180del	Frameshift		Pathogenic	Concordant	38169	SCV002588925	1
BRCA2	NM_000059.3:c.8673_8674del	NP_000050.2:p.(Arg2892Thrfs*14)	NC_000013.10:g.32950847_32950848del	Frameshift		Pathogenic	Concordant	52656	SCV002588926	1
BRCA2	NM_000059.3:c.8755-1159_9256+3385del	NP_000050.2:p.?	NC_000013.10:g.32952295_32957667del	Structural variant (del)	BRCA2:ex22-24del	Pathogenic	Not found in ClinVar		SCV002588927	1
BRCA2	NM_000059.3:c.8829_8830ins[GGGCCGGGCGCGGTGGCTCACGCTTGTAATCCCAGCACTTTGGGAGGCCGAGGTGGGCGGATCACGAGGTCAGGAGATCGAGACCATCCTGGCTAACACGGTGAAACCCCGTCTCTACTAAAAAAAATACAAAAAAATTAGCCGGGCGTGATGGTGGGCGCCTGTAGTCCTAGCTACTCGGGAGGCTGAGGCAGGAGAATGGCATGAACCCGGGAGGCGGAGCTTGCAGTGAGCCGAGATTGCGCCACTGCACTCCCGCCTGGGCCACAGAGTGAGACTCCGTCTCAAAAAAAAAAAAAAAAAAAAAAAAAAAAAAAAAAAAAAAAAAAAAAAAAAA;8815_8829]	NP_000050.2:p.?	NC_000013.10:g.32953528_32953529ins[GGGCCGGGCGCGGTGGCTCACGCTTGTAATCCCAGCACTTTGGGAGGCCGAGGTGGGCGGATCACGAGGTCAGGAGATCGAGACCATCCTGGCTAACACGGTGAAACCCCGTCTCTACTAAAAAAAATACAAAAAAATTAGCCGGGCGTGATGGTGGGCGCCTGTAGTCCTAGCTACTCGGGAGGCTGAGGCAGGAGAATGGCATGAACCCGGGAGGCGGAGCTTGCAGTGAGCCGAGATTGCGCCACTGCACTCCCGCCTGGGCCACAGAGTGAGACTCCGTCTCAAAAAAAAAAAAAAAAAAAAAAAAAAAAAAAAAAAAAAAAAAAAAAAAAAA;32953514_32953528]	Structural variant (Alu-ins)	BRCA2:ex22insAlu	Likely pathogenic	Not found in ClinVar		SCV002588928	1
BRCA2	NM_000059.3:c.8878C>T	NP_000050.2:p.(Gln2960*)	NC_000013.10:g.32953577C>T	Stop gained		Pathogenic	Concordant	52694	SCV002588929	1
BRCA2	NM_000059.3:c.8978C>G	NP_000050.2:p.(Ser2993*)	NC_000013.10:g.32953911C>G	Stop gained		Pathogenic	Concordant	182257	SCV002588930	1
BRCA2	NM_000059.3:c.8987T>A	NP_000050.2:p.(Leu2996*)	NC_000013.10:g.32953920T>A	Stop gained		Pathogenic	Concordant	219665	SCV002588931	1
BRCA2	NM_000059.3:c.9016_9017del	NP_000050.2:p.(Tyr3006Glnfs*11)	NC_000013.10:g.32953949_32953950del	Frameshift		Pathogenic	Concordant	52727	SCV002588932	1
BRCA2	NM_000059.3:c.9079_9085del	NP_000050.2:p.(Leu3027Argfs*33)	NC_000013.10:g.32954012_32954018del	Frameshift		Pathogenic	Not found in ClinVar		SCV002588934	1
BRCA2	NM_000059.3:c.9117G>A	NP_000050.2:p.(Pro3039=)	NC_000013.10:g.32954050G>A	Splice†, synonymous		Pathogenic	Concordant	38215	SCV002588935	1
BRCA2	NM_000059.3:c.9118-2A>G	NP_000050.2:p.?	NC_000013.10:g.32954142A>G	Splice		Pathogenic	Concordant	52759	SCV002588936	1
BRCA2	NM_000059.3:c.9127G>T	NP_000050.2:p.(Glu3043*)	NC_000013.10:g.32954153G>T	Stop gained		Pathogenic	Concordant	91517	SCV002588937	3
BRCA2	NM_000059.3:c.9281C>G	NP_000050.2:p.(Ser3094*)	NC_000013.10:g.32968850C>G	Stop gained		Pathogenic	Concordant	188440	SCV002588938	1
BRCA2	NM_000059.3:c.9352_9353del	NP_000050.2:p.(Met3118Valfs*31)	NC_000013.10:g.32968921_32968922del	Frameshift		Pathogenic	Concordant	186912	SCV002588939	3
BRCA2	NM_000059.3:c.9371A>T	NP_000050.2:p.(Asn3124Ile)	NC_000013.10:g.32968940A>T	Missense		Pathogenic	Concordant	38233	SCV002588940	1
BRCA2	NM_000059.3:c.9408del	NP_000050.2:p.(Thr3137Leufs*26)	NC_000013.10:g.32968977del	Frameshift		Pathogenic	Concordant	52832	SCV002588941	2
BRCA2	NM_000059.3:c.9580_9581del	NP_000050.2:p.(Pro3194Asnfs*2)	NC_000013.10:g.32971113_32971114del	Frameshift		Pathogenic	Concordant	38249	SCV002588942	2
BRCA2	NM_000059.3:c.9800dup	NP_000050.2:p.(Arg3268Glufs*9)	NC_000013.10:g.32972450dup	Frameshift		Pathogenic	Concordant	988390	SCV002588943	1
BRIP1	NM_032043.2:c.633del	NP_114432.2:p.(Gly212Alafs*62)	NC_000017.10:g.59886113del	Frameshift		Pathogenic	Concordant	232527	SCV002588945	2
BRIP1	NM_032043.2:c.1223_1224insT	NP_114432.2:p.(Ser409Glnfs*13)	NC_000017.10:g.59876577_59876578insA	Frameshift		Pathogenic	Not found in ClinVar		SCV002588946	1
BRIP1	NM_032043.2:c.1970del	NP_114432.2:p.(Gly657Valfs*31)	NC_000017.10:g.59853891del	Frameshift		Pathogenic	Concordant	461039	SCV002588947	1
BRIP1	NM_032043.2:c.2097+2T>A	NP_114432.2:p.?	NC_000017.10:g.59853760A>T	Splice		Likely pathogenic	Concordant	836808	SCV002588948	1
BRIP1	NM_032043.2:c.2109_2110insCC	NP_114432.2:p.(Leu704Profs*2)	NC_000017.10:g.59821940_59821941insGG	Frameshift		Pathogenic	Not found in ClinVar		SCV002588949	2
BRIP1	NM_032043.2:c.2392C>T	NP_114432.2:p.(Arg798*)	NC_000017.10:g.59793412G>A	Stop gained		Pathogenic	Concordant*	4738	SCV002588950	2
BRIP1	NM_032043.2:c.2400C>G	NP_114432.2:p.(Tyr800*)	NC_000017.10:g.59793404G>C	Stop gained		Pathogenic	Concordant	142343	SCV002588951	2
BRIP1	NM_032043.2:c.2732dup	NP_114432.2:p.(Thr912Aspfs*27)	NC_000017.10:g.59763370dup	Frameshift		Pathogenic	Concordant	407818	SCV002588952	2
BRIP1	NM_032043.2:c.2839_2840del	NP_114432.2:p.(Gln947Valfs*3)	NC_000017.10:g.59763263_59763264del	Frameshift		Pathogenic	Not found in ClinVar		SCV002588953	1
BRIP1	NM_032043.2:c.2990_2993del	NP_114432.2:p.(Thr997Argfs*61)	NC_000017.10:g.59761424_59761427del	Frameshift		Pathogenic	Concordant	234281	SCV002588954	1
BRIP1	NM_032043.2:c.3390_3393del	NP_114432.2:p.(Tyr1131Leufs*18)	NC_000017.10:g.59761014_59761017del	Frameshift		Likely pathogenic	Concordant*	229712	SCV002588956	3
BRIP1	NM_032043.2:c.3396dup	NP_114432.2:p.(Thr1133Tyrfs*3)	NC_000017.10:g.59761014dup	Frameshift		Pathogenic	Not found in ClinVar		SCV002588957	1
BRIP1	NM_032043.2:c.3527dup	NP_114432.2:p.(Glu1178Argfs*11)	NC_000017.10:g.59760880dup	Frameshift		Pathogenic	Not found in ClinVar		SCV002588958	1
CDH1	NM_004360.4:c.127dup	NP_004351.1:p.(Arg43Profs*16)	NC_000016.9:g.68772278dup	Frameshift		Pathogenic	Not found in ClinVar		SCV002588959	1
CDH1	NM_004360.4:c.832+1G>A	NP_004351.1:p.?	NC_000016.9:g.68844245G>A	Splice		Pathogenic	Concordant	463795	SCV002588960	1
CDH1	NM_004360.4:c.1565+1G>T	NP_004351.1:p.?	NC_000016.9:g.68849663G>T	Splice		Pathogenic	Concordant	141206	SCV002588961	1
CDH1	NM_004360.4:c.1679C>G	NP_004351.1:p.(Thr560Arg)	NC_000016.9:g.68853296C>G	Splice†, missense		Pathogenic	Concordant	234554	SCV002588962	1
CDH1	NM_004360.4:c.2195G>A	NP_004351.1:p.(Arg732Gln)	NC_000016.9:g.68862107G>A	Splice†, missense		Likely pathogenic	Concordant	406663	SCV002588963	1
CHEK2	NM_007194.4:c.319+2T>A	NP_009125.1:p.?	NC_000022.10:g.29130389A>T	Splice		Likely pathogenic	Concordant	142352	SCV002588964	7
CHEK2	NM_007194.4:c.320-3970_455del	NP_009125.1:p.?	NC_000022.10:g.29121105_29125328del	Structural variant (del)	CHEK2:ex3-4del	Pathogenic	Concordant	665014	SCV002588965	4
CHEK2	NM_007194.4:c.444+1G>A	NP_009125.1:p.?	NC_000022.10:g.29121230C>T	Splice		Pathogenic	Concordant*	128075	SCV002588967	3
CHEK2	NM_007194.4:c.592+2T>C	NP_009125.1:p.?	NC_000022.10:g.29120963A>G	Splice		Likely pathogenic	Concordant	826059	SCV002588968	1
CHEK2	NM_007194.4:c.846+4_846+7del	NP_009125.1:p.?	NC_000022.10:g.29105990_29105993del	Splice†		Likely pathogenic	Concordant*	216652	SCV002588969	1
CHEK2	NM_007194.4:c.847-1002_908+1031del	NP_009125.1:p.?	NC_000022.10:g.29098469_29100563del	Structural variant (del)	CHEK2:ex8del	Pathogenic	Not found in ClinVar		SCV002588970	1
CHEK2	NM_007194.4:c.908+715_1095+298del	NP_009125.1:p.?	NC_000022.10:g.29092626_29098813del	Structural variant (del)	CHEK2:ex9-10del6223	Pathogenic	Not found in ClinVar		SCV002588971	3
CHEK2	NM_007194.4:c.908+1540_1095+330del	NP_009125.1:p.?	NC_000022.10:g.29092561_29097955del	Structural variant (del)	CHEK2:ex9-10del5397	Pathogenic	Concordant	1077093	SCV002588972	3
CHEK2	NM_007194.4:c.1009-2A>G	NP_009125.1:p.?	NC_000022.10:g.29092977T>C	Splice		Likely pathogenic	Concordant	428913	SCV002588973	1
CHEK2	NM_007194.4:c.1072C>T	NP_009125.1:p.(Gln358*)	NC_000022.10:g.29092912G>A	Stop gained		Pathogenic	Concordant	240727	SCV002588974	1
CHEK2	NM_007194.4:c.1100del	NP_009125.1:p.(Thr367Metfs*15)	NC_000022.10:g.29091857del	Frameshift		Pathogenic	Concordant*	128042	SCV002588975	142
CHEK2	NM_007194.4:c.1489del	NP_009125.1:p.(Asp497Ilefs*16)	NC_000022.10:g.29085176del	Frameshift		Pathogenic	Concordant	185176	SCV002588976	1
CHEK2	NM_007194.4:c.1543-2A>C	NP_009125.1:p.?	NC_000022.10:g.29083976T>G	Splice		Likely pathogenic	Concordant	819509	SCV002588978	1
CHEK2	NM_007194.4:c.1555C>T	NP_009125.1:p.(Arg519*)	NC_000022.10:g.29083962G>A	Stop gained		Pathogenic	Concordant	128064	SCV002588979	1
PALB2	NM_024675.3:c.47A>C	NP_078951.2:p.(Lys16Thr)	NC_000016.9:g.23652432T>G	Splice†, missense		Likely pathogenic	Not found in ClinVar		SCV002588980	1
PALB2	NM_024675.3:c.73A>T	NP_078951.2:p.(Lys25*)	NC_000016.9:g.23649426T>A	Stop gained		Pathogenic	Concordant	628424	SCV002588981	1
PALB2	NM_024675.3:c.172_175del	NP_078951.2:p.(Gln60Argfs*7)	NC_000016.9:g.23649211_23649214del	Frameshift		Pathogenic	Concordant	126623	SCV002588982	1
PALB2	NM_024675.3:c.454A>T	NP_078951.2:p.(Lys152*)	NC_000016.9:g.23647413T>A	Stop gained		Pathogenic	Not found in ClinVar		SCV002588983	1
PALB2	NM_024675.3:c.509_510del	NP_078951.2:p.(Arg170Ilefs*14)	NC_000016.9:g.23647358_23647359del	Frameshift		Pathogenic	Concordant	126757	SCV002588984	4
PALB2	NM_024675.3:[c.520A>T;c.792del]	NP_078951.2:p.(Lys174*)	NC_000016.9:g.[23647347T>A;23647075del]	Stop gained		Pathogenic	Not found in ClinVar		SCV002588985	1
PALB2	NM_024675.3:c.1027C>T	NP_078951.2:p.(Gln343*)	NC_000016.9:g.23646840G>A	Stop gained		Pathogenic	Concordant	126583	SCV002588986	1
PALB2	NM_024675.3:c.1240C>T	NP_078951.2:p.(Arg414*)	NC_000016.9:g.23646627G>A	Stop gained		Pathogenic	Concordant	128117	SCV002588987	5
PALB2	NM_024675.3:c.1317del	NP_078951.2:p.(Phe440Leufs*12)	NC_000016.9:g.23646552del	Frameshift		Pathogenic	Concordant	126598	SCV002588989	1
PALB2	NM_024675.3:c.1424dup	NP_078951.2:p.(Arg476Lysfs*11)	NC_000016.9:g.23646443dup	Frameshift		Pathogenic	Concordant	410179	SCV002588990	1
PALB2	NM_024675.3:c.1592del	NP_078951.2:p.(Leu531Cysfs*30)	NC_000016.9:g.23646278del	Frameshift		Pathogenic	Concordant	126609	SCV002588991	4
PALB2	NM_024675.3:c.1724G>A	NP_078951.2:p.(Trp575*)	NC_000016.9:g.23641751C>T	Stop gained		Pathogenic	Concordant	182754	SCV002588992	1
PALB2	NM_024675.3:c.2012T>G	NP_078951.2:p.(Leu671*)	NC_000016.9:g.23641463A>C	Stop gained		Pathogenic	Concordant	632932	SCV002588993	1
PALB2	NM_024675.3:c.2074C>T	NP_078951.2:p.(Gln692*)	NC_000016.9:g.23641401G>A	Stop gained		Pathogenic	Concordant	143966	SCV002588994	3
PALB2	NM_024675.3:c.2257C>T	NP_078951.2:p.(Arg753*)	NC_000016.9:g.23641218G>A	Stop gained		Pathogenic	Concordant	142403	SCV002588995	3
PALB2	NM_024675.3:c.2323C>T	NP_078951.2:p.(Gln775*)	NC_000016.9:g.23641152G>A	Stop gained		Pathogenic	Concordant	126646	SCV002588996	1
PALB2	NM_024675.3:c.2368C>T	NP_078951.2:p.(Gln790*)	NC_000016.9:g.23641107G>A	Stop gained		Pathogenic	Concordant	265329	SCV002588997	1
PALB2	NM_024675.3:c.2748+1G>T	NP_078951.2:p.?	NC_000016.9:g.23637556C>A	Splice		Likely pathogenic	Concordant	186035	SCV002588998	3
PALB2	NM_024675.3:c.2771del	NP_078951.2:p.(Pro924Glnfs*11)	NC_000016.9:g.23635394del	Frameshift		Pathogenic	Concordant	1440279	SCV002589000	1
PALB2	NM_024675.3:c.3026del	NP_078951.2:p.(Pro1009Leufs*6)	NC_000016.9:g.23632774del	Frameshift		Pathogenic	Concordant	126706	SCV002589001	1
PALB2	NM_024675.3:c.3130C>T	NP_078951.2:p.(Gln1044*)	NC_000016.9:g.23625396G>A	Stop gained		Pathogenic	Concordant	480290	SCV002589002	1
PALB2	NM_024675.3:c.3351-2A>T	NP_078951.2:p.?	NC_000016.9:g.23614992T>A	Splice		Likely pathogenic	Not found in ClinVar		SCV002589003	1
PALB2	NM_024675.3:c.3456dup	NP_078951.2:p.(Pro1153Thrfs*4)	NC_000016.9:g.23614885dup	Frameshift		Pathogenic	Concordant	128142	SCV002589004	1
PTEN	NM_000314.6:c.801+1del	NP_000305.3:p.?	NC_000010.10:g.89717777del	Splice		Pathogenic	Concordant	404140	SCV002589005	1
RAD51C	NM_058216.2:c.52_53del	NP_478123.1:p.(Pro18Alafs*18)	NC_000017.10:g.56770056_56770057del	Frameshift		Pathogenic	Concordant	653763	SCV002589006	1
RAD51C	NM_058216.2:c.93del	NP_478123.1:p.(Phe32Serfs*8)	NC_000017.10:g.56770097del	Frameshift		Pathogenic	Concordant	182847	SCV002589007	13
RAD51C	NM_058216.2:c.97C>T	NP_478123.1:p.(Gln33*)	NC_000017.10:g.56770101C>T	Stop gained		Pathogenic	Concordant	142534	SCV002589008	1
RAD51C	NM_058216.2:c.230del	NP_478123.1:p.(Gly77Valfs*24)	NC_000017.10:g.56772376del	Frameshift		Pathogenic	Concordant	31557	SCV002589009	1
RAD51C	NM_058216.2:c.577C>T	NP_478123.1:p.(Arg193*)	NC_000017.10:g.56780562C>T	Stop gained		Pathogenic	Concordant	140849	SCV002589011	1
RAD51C	NM_058216.2:c.705+2108_*7850del	NP_478123.1:p.?	NC_000017.10:g.56782798_56819433del	Structural variant (del)	RAD51C:ex5-9del	Pathogenic	Not found in ClinVar		SCV002589012	3
RAD51C	NM_058216.2:c.706-539_838-776del	NP_478123.1:p.?	NC_000017.10:g.56786681_56797331del	Structural variant (del)	RAD51C:ex5del	Pathogenic	Not found in ClinVar		SCV002589013	1
RAD51C	NM_058216.2:c.774del	NP_478123.1:p.(Thr259Leufs*4)	NC_000017.10:g.56787288del	Frameshift		Pathogenic	Concordant	419188	SCV002589014	4
RAD51D	NM_002878.3:c.757C>T	NP_002869.3:p.(Arg253*)	NC_000017.10:g.33428366G>A	Stop gained		Pathogenic	Concordant	30288	SCV002589015	3
RAD51D	NM_002878.3:c.896_*505delinsT	NP_002869.3:p.?	NC_000017.10:g.33427467_33428227delinsA	Structural variant (del)	RAD51D:ex9-10del	Likely pathogenic	Concordant	1516502	SCV002589016	4
TP53	NM_000546.5:c.-4203_-28-4876del	NP_000537.3:p.?	NC_000017.10:g.7584834_7594887del	Structural variant (del)	TP53:ex1del	Likely pathogenic	Not found in ClinVar		SCV002589017	1
TP53	NM_000546.5:c.-29+4088_994-91del	NP_000537.3:p.?	NC_000017.10:g.7574126_7586609del	Structural variant (del)	TP53:ex2-9del	Pathogenic	Not found in ClinVar		SCV002589018	1
TP53	NM_000546.5:c.328C>T	NP_000537.3:p.(Arg110Cys)	NC_000017.10:g.7579359G>A	Missense		Likely pathogenic	Discordant	142206	SCV002589019	1
TP53	NM_000546.5:c.374C>T	NP_000537.3:p.(Thr125Met)	NC_000017.10:g.7579313G>A	Splice†, missense		Likely pathogenic	Concordant*	183748	SCV002589020	1
TP53	NM_000546.5:c.375G>A	NP_000537.3:p.(Thr125=)	NC_000017.10:g.7579312C>T	Splice†, synonymous		Pathogenic	Concordant	177825	SCV002589023	1
TP53	NM_000546.5:c.395A>G	NP_000537.3:p.(Lys132Arg)	NC_000017.10:g.7578535T>C	Missense		Likely pathogenic	Concordant	376625	SCV002589024	1
TP53	NM_000546.5:c.402T>G	NP_000537.3:p.(Phe134Leu)	NC_000017.10:g.7578528A>C	Missense		Likely pathogenic	Discordant	1018290	SCV002589025	1
TP53	NM_000546.5:c.455C>T	NP_000537.3:p.(Pro152Leu)	NC_000017.10:g.7578475G>A	Missense		Pathogenic	Concordant	142766	SCV002589026	1
TP53	NM_000546.5:c.517G>A	NP_000537.3:p.(Val173Met)	NC_000017.10:g.7578413C>T	Missense		Pathogenic	Concordant	233951	SCV002589027	1
TP53	NM_000546.5:c.528C>G	NP_000537.3:p.(Cys176Trp)	NC_000017.10:g.7578402G>C	Missense		Likely pathogenic	Discordant	376572	SCV002589028	1
TP53	NM_000546.5:c.542G>A	NP_000537.3:p.(Arg181His)	NC_000017.10:g.7578388C>T	Missense		Likely pathogenic	Concordant	142320	SCV002589029	9
TP53	NM_000546.5:c.637C>T	NP_000537.3:p.(Arg213*)	NC_000017.10:g.7578212G>A	Stop gained		Pathogenic	Concordant	43590	SCV002589030	1
TP53	NM_000546.5:c.638G>A	NP_000537.3:p.(Arg213Gln)	NC_000017.10:g.7578211C>T	Missense		Pathogenic	Concordant	135359	SCV002589031	1
TP53	NM_000546.5:c.708C>G	NP_000537.3:p.(Tyr236*)	NC_000017.10:g.7577573G>C	Stop gained		Pathogenic	Concordant	1686269	SCV002589032	1
TP53	NM_000546.5:c.715_718dup	NP_000537.3:p.(Ser240Lysfs*25)	NC_000017.10:g.7577563_7577566dup	Frameshift		Pathogenic	Not found in ClinVar		SCV002589034	1
TP53	NM_000546.5:c.743G>A	NP_000537.3:p.(Arg248Gln)	NC_000017.10:g.7577538C>T	Missense		Pathogenic	Concordant	12356	SCV002589035	1
TP53	NM_000546.5:c.844C>T	NP_000537.3:p.(Arg282Trp)	NC_000017.10:g.7577094G>A	Missense		Pathogenic	Concordant	12364	SCV002589036	1
TP53	NM_000546.5:c.916C>T	NP_000537.3:p.(Arg306*)	NC_000017.10:g.7577022G>A	Stop gained		Pathogenic	Concordant	142144	SCV002589037	1
TP53	NM_000546.5:c.993G>A	NP_000537.3:p.(Gln331=)	NC_000017.10:g.7576853C>T	Splice†, synonymous		Pathogenic	Concordant	428868	SCV002589038	1
TP53	NM_000546.5:c.1009C>T	NP_000537.3:p.(Arg337Cys)	NC_000017.10:g.7574018G>A	Missense		Likely pathogenic	Concordant	142536	SCV002589039	1

## Sheet: Table S2
Table S2: Splice site variants not affecting the canonical +- 1,2 basepairs
		Location of variant				MaxEntScan score and predicted effect				ClinVar				cDNA sequencing and minigene analysis performed at BRCA-lab, Lund University
Gene	HGVSc	Exon/ Intron	Pos vs splice	Ref allele splice site sequence	Alt allele splice site sequence	Ref	Alt	Diff	Effect	VariationID		Clinical Significance	Summary published experimental studies of splice alterations	Summary results cDNA sequencing of carrier-derived RNA	Summary of minigene assay results
ATM	NM_000051.3:c.1799_1802+5del	Exon11 to Intron 11	D-4 to D+5	CAGGTAATT	TAAGTTCAT	8.55	-10.52	19.07	Donor loss (highly likely)	1068117	lnk	Likely pathogenic	None found.	About 30-40% of transcripts show skipping of exon 11 which would lead to in-frame deletion of 65 amino acids in the N-terminal Spiral domain considered important to ATM function. About 10-20% of transcripts constitute a transcript variant resulting from activation of a cryptic donor site at position c.1695 leading to frameshift and a premature stop at the next codon. Both these transcripts are li…
ATM	NM_000051.3:c.2250G>A	Exon 14	D-1	AAGGTAGGA	AAAGTAGGA	9.452	3.631	5.821	Donor loss (highly likely)	3044	lnk	Pathogenic/Likely pathogenic	This variant is predicted to disrupt the normal splice donor of intron 14, causing skipping of exon 14 leading to in-frame deletion of 42 amino acids in the functionally important N-terminal Spiral domain. This has been confirmed in studies of carrier-derived RNA (PMID: 9887333, 31843900, 18321536).
ATM	NM_000051.3:c.6047A>G	Exon 41	A+41/D-49	CAGATAGTT	CAGGTAGTT	-1.89	6.3	-8.19	Mid-exon donor gain at c.6047 (highly likely)	140823	lnk	Pathogenic/Likely pathogenic	The variant introduce a novel splice donor site at position c.6047 in the middle of exon 41 leading to frameshift in the TRD1 domain of the FATKIN region and a premature stop 14 codons downstream in exon 42 . The truncated mRNA is expected to undergo NMD. Functional studies confirm that the variant allele produce no or very low levels of ATM protein (PMID: 9887333, 18634022).
ATM	NM_000051.3:c.6095G>A	Exon 41	D-1	TAGGTAAAT	TAAGTAAAT	6.621	1.478	5.143	Donor loss (highly likely)	181974	lnk	Pathogenic/Likely pathogenic	This variant is predicted to disrupt the normal splice donor of intron 41 resulting in skipping of exon 41, frameshift in the TRD1 domain of the FATKIN region and a premature stop 4 codons into exon 42. The truncated mRNA is expected to undergo NMD. Functional studies confirm exon skipping and loss of protein expression (PMID: 9887333, 10330348).
ATM	NM_000051.3:c.7788G>A	Exon 52	D-1	GAGGTATTT	GAAGTATTT	7.63	0.872	6.758	Donor loss (highly likely)	135778	lnk	Pathogenic/Likely pathogenic	This variant is predicted to disrupt the normal splice donor of intron 52, causing skipping of exon 52 leading to in-frame deletion of 53 amino acids of the HEAT-repeats domain of the FATKIN region important for the stability of the ATM protein. One experimental study confirm shortening of the ATM mRNA and protein (PMID: 9792409).
BRCA1	NM_007294.3:c.213-12A>G	Intron 4	A-12	TGAGTGTGTTTCTCAAACAATTT, CTCAAACAATTTAATTTCAGGAG	TGAGTGTGTTTCTCAAACAGTTT, CTCAAACAGTTTAATTTCAGGAG	-0.90, 4.84	7.85, 1.24	8.75, 3.6	Acceptor gain at c.213-12 (highly likely), Acceptor loss (highly likely)	37450	lnk	Pathogenic	This variant creates a novel splice acceptor site in intron 4 adding 11 nucleotides to the N-terminus of exon 5 leading to frameshift and a premature stop 21 codons downstream. The truncated mRNA is expected to undergo NMD. Functional studies confirm that the variant allele produce transcripts that include the intronic sequence (PMID: 9805131, 21735045).		Variant allele minigene construct only produces transcripts with N-terminal extension of exon 5 by 11 nucleotides. This is the result of a novel splice acceptor site introduced by the variant at position c.213-12 leading to frameshift and a premature stop 19 codons downstream in exon 5.
BRCA1	NM_007294.3:c.4484G>T	Exon 13	D-1	AAGGTAAGA	AATGTAAGA	10.567	5.554	5.013	Donor loss (highly likely)	37598	lnk	Pathogenic	This variant disrupts the normal splice donor of intron 13 resulting primarily in out-of-frame skipping of exon 13 and a premature stop in exon 14, but also residual levels of transcript with in-frame skipping of exons 13 and 14 lacking 106 amino acids. Numerous functional studies confirm exon skipping and loss of function (PMID: 10571952, 24607278, 12915465, 22505045, 23451180).
BRCA1	NM_007294.3:c.4987-16T>G	Intron 15	A-16	AATATTTGATTTAATTTCAGATG	AATAGTTGATTTAATTTCAGATG	6.686	4.565	2.121	Acceptor loss (highly likely)				None found.	cDNA sequencing show a transcript skipping exon 16. This transcript is likely the product of the variant allele with loss of splice acceptor function at intron 15 and would lead to frameshift and a premature stop 9 codons downstream in exon 17. The proportion of transcripts skipping exon 16 looks a bit less than 50% which could indicate that these mRNA transcripts are degraded by NMD to some degr…	Variant allele minigene construct only produces transcripts skipping exon 16. This is caused by disruption of the normal splice acceptor site and leads to frameshift and a premature stop 9 codons downstream in exon 17.
BRCA1	NM_007294.3:c.5152+5G>C	Intron 17	D+5	TCTGTAAGT	TCTGTAACT	7.964	1.716	6.248	Donor loss (highly likely)	220736	lnk	Likely pathogenic	A saturation genome editing assay function score of -1.63 indicate that this variant disrupts BRCA1 protein function (PMID: 30209399). Another substitution variant at this position (c.5152+5G>A) has been determined to disrupt splicing leading to skipping of exon 17 supporting the importance of this nucleotide for normal RNA splicing (PMID: 12955719).	About 50% of transcripts show skipping of exon 17 which would lead to in-frame deletion of 26 amino acids within the functionally important BRCT domain. This transcript is the likely product of the variant allele with loss of splice donor function at intron 17, and with 50% of transcript skipping exon 17, it is likely that no or very low amount of transcript including exon 17 is produced from the…
BRCA2	NM_000059.3:c.7007G>A	Exon 13	D-1	TCGGTAAGA	TCAGTAAGA	10.532	5.517	5.016	Donor loss (highly likely)	38077	lnk	Pathogenic	This variant disrupts the normal splice donor of intron 13 resulting in transcripts skipping exon 13 and also transcripts skipping exon 12 and 13. Both transcripts result in frameshift and a premature stop in exon 14. This has been confirmed in several studies of RNA derived from carriers of this variant (PMID: 18489799, 20215541, 22505045, 21719596).
BRCA2	NM_000059.3:c.9117G>A	Exon 23	D-1	CCGGTACAA	CCAGTACAA	4.277	-4.942	9.219	Donor loss (highly likely)	38215	lnk	Pathogenic	This variant disrupts the normal splice donor of intron 23 resulting in skipping of exon 23 leading to frameshift and a premature stop 2 codons downstream in exon 24. Exon skipping has been confirmed by several studies of RNA derived from carriers of this variant and hybrid minigene assays (PMID: 22505045, 23451180, 22632462, 25382762).		Variant allele minigene construct only produces transcripts skipping exon 23. This is caused by disruption of the normal splice donor site and leads to frameshift and a premature stop 2 codons downstream in exon 24.
CDH1	NM_004360.4:c.1679C>G	Exon 11	A+114/D-33	CACGTACAC	CAGGTACAC	-5.17	7.29	-12.46	Mid-exon donor gain at c.1680 (highly likely)	234554	lnk	Pathogenic	This missense variant introduces a novel splice donor site at position c.1680 causing skipping of the last 32 nucleotides of exon 11 and a frameshift leading to a premature stop. Functional studies confirm that the variant allele produces the out-of-frame transcript and show that it results in decreased E-cadherin expression and abnormal cytoplasmic localization (PMID: 27880784, 29769627).
CDH1	NM_004360.4:c.2195G>A	Exon 14	A+31/D-101	TGCTCTTGCTGTTTCTTCGGAGG	TGCTCTTGCTGTTTCTTCAGAGG	-0.06	7.89	-7.95	Mid-exon acceptor gain at c.2195 (highly likely)	406663	lnk	Likely pathogenic	This missense variant introduces a novel splice acceptor site at position c.2195 causing skipping of the first 32 nucleotides of exon 14 and a frameshift leading to a premature stop. Functional studes confirm the variant allele produces the out-of-frame transcript and show that it results in loss of E-cadherin function (PMID: 17545690, 15235021).
CHEK2	NM_007194.4:c.846+4_846+7del	Intron 7	D+4 to D+7	CATGTAAGT	CATGTATTA	8.31	-4.42	12.73	Donor loss (highly likely)	216652	lnk	Conflicting: Pathogenic(1); Likely pathogenic(4); Uncertain significance(3)	This variant disrupts the normal splice donor of intron 7 resulting in transcripts skipping exon 7 in-frame and a deletion of 18 structurally important amino acids in the kinase domain, but also lower amount of transcripts skipping exon 7 and 8, leading to a frameshift and a premature stop in exon 9. Functional studies have shown both these trancripts and that transcripts lacking exon 7 result in…	About 50% of transcripts show skipping of exon 7 which would lead to in-frame deletion of 18 amino acids in the kinase domain important for CHEK2 function. This transcript is likely the product of the variant allele with loss of normal splice donor function at intron 7. Low levels of transcripts skipping exon 7 and 8 are also visible. With near 50% of transcript skipping exon 7, it is likely that…
PALB2	NM_024675.3:c.47A>C	Exon 1	D-2	AAGGTGCCG	ACGGTGCCG	5.743	3.273	2.47	Donor loss (highly likely)				None found.	About 50% of transcripts show loss of the last 17 nucleotides of exon 1 resulting from activation of a cryptic donor site at position c.32 and leading to a premature stop 25 codons downstream in exon 3. With near 50% of transcript showing the 17 nt deletion, it is likely that no or very low amount of transcript including the complete exon 1 is produced from the variant allele and that the truncat…
TP53	NM_000546.5:c.374C>T	Exon 4	D-2	ACGGTCAGT	ATGGTCAGT	8.02	6.568	1.453	Donor loss (moderately likely)	183748	lnk	Conflicting: Pathogenic(1); Likely pathogenic(5); Uncertain significance(1)	None found. Classification as likely pathogenic is based on other evidence. This missense variant (p.(Thr125Met)) affects a highly conserved amino acid in the DNA binding domain. In-silico predictions provide moderate evidence in support of pathogenicity for this variant (align-GVGD class C65, BayesDel score: 0.500; PMID: 29775997). The residue is a hotspot for recurrent mutations with substituti…		Variant and wildtype allele minigene constructs produce similar results. The vast majority of transcripts are full length and include exon 4, but there is also a low level of transcripts skipping exon 4 (~10%) produced by both variant and wildtype alleles at similar levels.
TP53	NM_000546.5:c.375G>A	Exon 4	D-1	ACGGTCAGT	ACAGTCAGT	8.02	0.286	7.734	Donor loss (highly likely)	177825	lnk	Pathogenic	This variant is predicted to disrupt the normal splice donor of intron 4. When first described, it was shown to produce a larger transcript that retains intron 4 between exons 4 and 5 (PMID: 1467311). A later study revealed that the variant allele produces at least four additional transcripts (PMID: 11420676). Two transcripts use cryptic splice donor sites in exon 4 at positions c.176 and c.314, …	About 10-25% of transcripts show truncation of exon 4 resulting from activation of a cryptic donor site at position c.176 and leading to frameshift and a premature stop 23 codons downstream in exon 5. Sequences of the transcript with complete exon 4 show no signs of the variant allele at position c.375 indicating that the variant allele does not produce any, or very low amount of, transcript with…	Variant allele minigene construct produces transcripts lacking 200 nucleotides at the C-terminal end of exon 4 resulting from the activation of a cryptic splice donor site at position c.176 leading to frameshift and a premature stop 23 codons downstream in exon 5 (putative as exon 5 is not included in minigene construct). Both variant and wildtype allele minigenes also produce transcripts skippin…
TP53	NM_000546.5:c.993G>A	Exon 9	D-1	CAGGTACTA	CAAGTACTA	7.637	-0.917	8.553	Donor loss (highly likely)	428868	lnk	Likely pathogenic	This variant is predicted to disrupt the normal splice donor of intron 9 resulting in skipping of exon 9 leading to frameshift and a premature stop 4 codons downstream in exon 10. Sequencing of cDNA showed expression of only the wild-type allele, indicating that the variant may yield an unstable mRNA transcript degraded by NMD (PMID: 22653678).	Sequencing of cDNA show only wildtype transcripts including exon 9 and carrying the wildtype allele with no trace of the variant allele. Several primer combinations were tested with the same result (forward primers in exon 6, 7 and 8 and reverse primers in exon 10 and 11). This indicates that transcripts produced from the variant allele are unstable and completely degraded by NMD.

## Sheet: Table S3
Table S3: Detailed assessment of TP53 carriers in the Swedish cohort bc = breast cancer, bilateral cases have two entries for age at bc diagnosis and for HER2 status VAF = variant allele frequency
Index	Evaluation germline/somatic	TP53 variant (HGVSc)	Variant classification	Reported VAF	Age at blood sample	Age at bc diagnosis	Bc HER2 status	Other reported cancer diagnoses	Additional information	Other gene	Other variant (HGVSc)
L01248	Verified germline (segregation data)	NM_000546.5:c.-29+4088_994-91del	Pathogenic	0.5	58	37, 47	NA, HER2 neg	NA	Segregation data verifies germline. Also has a BRIP1 variant.	BRIP1	NM_032043.2:c.3396dup
L05877	Verified germline (segregation data)	NM_000546.5:c.328C>T	Likely pathogenic	0.49	66	62, 71	HER2 neg, NA	NA	Segregation data verifies germline.
L04255	Verified germline (segregation data)	NM_000546.5:c.374C>T	Likely pathogenic	0.51	59	25, 30	NA, NA	NA	Segregation data verifies germline.
L07577	Verified germline (segregation data)	NM_000546.5:c.375G>A	Pathogenic	0.49	44	38, 43	HER2 neg, HER2 neg	Thyroid cancer 35 y	Segregation data verifies germline.
L06590	Verified germline (segregation data)	NM_000546.5:c.402T>G	Likely pathogenic	0.52	41	40	NA	NA	Segregation data verifies germline.
L07208	Verified germline (segregation data)	NM_000546.5:c.542G>A	Likely pathogenic	0.56	29	28	HER2 pos	NA	Segregation data verifies germline.
L08335	Verified germline (segregation data)	NM_000546.5:c.542G>A	Likely pathogenic	0.48	38	37	HER2 neg	GIST according to referral (not verified in registry)	Segregation data verifies germline.
L08983	Verified germline (segregation data)	NM_000546.5:c.542G>A	Likely pathogenic	0.43	56	44	NA	NA	Segregation data verifies germline.
L10038	Verified germline (segregation data)	NM_000546.5:c.542G>A	Likely pathogenic	0.51	38	36	HER2 neg	NA	Segregation data verifies germline.
L11704	Verified germline (segregation data)	NM_000546.5:c.542G>A	Likely pathogenic	0.47	41	39	HER2 pos	NA	Segregation data verifies germline.
L08709	Verified germline (segregation data)	NM_000546.5:c.638G>A	Pathogenic	0.52	68	34	NA	NA	Segregation data verifies germline.
L06524	Verified germline (segregation data)	NM_000546.5:c.715_718dup	Pathogenic	0.49	45	NA	NA	Prostate cancer 38 y	Segregation data verifies germline. Male case.
L01732	Verified germline (segregation data)	NM_000546.5:c.844C>T	Pathogenic	0.54	48	32	HER2 neg	Ovarian cancer (mucinous) 48 y	Segregation data verifies germline. Also has a CHEK2 variant.	CHEK2	NM_007194.4:c.1100del
L11051	Verified germline (segregation data)	NM_000546.5:c.993G>A	Pathogenic	0.48	29	27	HER2 neg	NA	Segregation data verifies germline.
L11272	Probably germline (recurrent variant, clinical history)	NM_000546.5:c.542G>A	Likely pathogenic	0.47	30	30	HER2 pos	NA	Single tested case, family history of bc. Recurrent TP53 variant. Also has a BARD1 variant.	BARD1	NM_000465.3:c.1935_1954dup
L10682	Probably germline (recurrent variant)	NM_000546.5:c.542G>A	Likely pathogenic	0.46	47	33	NA	NA	Family history of bc. Recurrent TP53 variant. Healthy cousin tested neg.
L11195	Probably germline (recurrent variant)	NM_000546.5:c.542G>A	Likely pathogenic	0.45	75	60	NA	NA	Single tested case, family history of bc/oc. Recurrent TP53 variant.
L11322	Probably germline (recurrent variant)	NM_000546.5:c.542G>A	Likely pathogenic	0.44	55	53	HER2 neg	NA	Single tested case, family history of bc. Recurrent TP53 variant.
L00345	Probably germline (clinical and family history, close to 50% VAF)	NM_000546.5:c.-4203_-28-4876del	Likely pathogenic	0.5	68	50	NA	Multiple cancers according to referral (not verified in registry)	Single tested case. Li-Fraumeni like family history.
L09884	Probably germline (close to 50% VAF, segregation of affected father not possible)	NM_000546.5:c.455C>T	Pathogenic	0.48	35	32	HER2 neg	NA	Single tested case. Father died in brain tumour, not tested.
L05439	Probably germline (clinical history, segregation not possible)	NM_000546.5:c.743G>A	Pathogenic	0.39	32	31	HER2 pos	NA	Single tested case, family history unknown (adopted).
L05675	Probably germline (clinical history, close to 50% VAF, probably germline de novo)	NM_000546.5:c.916C>T	Pathogenic	0.5	29	28	HER2 pos	Lung cancer 33 y, ovarian cancer (non-epithelial, yolk sac tumour) 34 y	Parents tested neg.
L09073	Uncertain (possibly clonal hematopoiesis, but constitutional mosaicism can not be excluded)	NM_000546.5:c.528C>G	Likely pathogenic	0.41	60	40	NA	Ovarian cancer (LGS) 61 y	Single tested case.
L01444	Uncertain (possibly clonal hematopoiesis, but constitutional mosaicism can not be excluded)	NM_000546.5:c.637C>T	Pathogenic	0.25	30	30	NA	NA	Single tested case. Family history of bc.
L08094	Uncertain (close to 50% VAF and possibly germline de novo, but clonal hematopoiesis can not be excluded)	NM_000546.5:c.708C>G	Pathogenic	0.5	40	38	NA	NA	Parents tested neg.
L10102	Probably clonal hematopoiesis (but constitutional mosaicism can not be excluded)	NM_000546.5:c.395A>G	Likely pathogenic	0.29	76	67	NA	Ovarian cancer (HGS) 67 y	Single tested case, family history of bc/oc. Also has a PALB2 variant, as well as another low-level TP53 variant, NM_000546.5:c.1009C>T	PALB2	NM_024675.3:c.172_175del
L10102	Probably clonal hematopoiesis (but constitutional mosaicism can not be excluded)	NM_000546.5:c.1009C>T	Likely pathogenic	0.29	76	67	NA	Ovarian cancer (HGS) 67 y	Single tested case, family history of bc/oc. Also has a PALB2 variant, as well as another low-level TP53 variant, NM_000546.5:c.395A>G	PALB2	NM_024675.3:c.172_175del
L05358	Probably clonal hematopoiesis (but constitutional mosaicism can not be excluded)	NM_000546.5:c.517G>A	Pathogenic	0.31	63	NA	NA	Ovarian cancer (HGS) 61 y	6 relatives tested as non-carriers of TP53. Also has a BRCA1 variant.	BRCA1	NM_007294.3:c.5578del

## Sheet: Table S4a
Table S4a: Diagnostic yield of pathogenic variants per gene in subgroups of women with breast and/or ovarian cancer, n (%)
	ATM	BARD1	BRCA1	BRCA2	BRIP1	CDH1	CHEK2	PALB2	PTEN	RAD51C	RAD51D	STK11	TP53
All women (n = 4622)	73 (1.58)	21 (0.45)	275 (5.95)	136 (2.94)	20 (0.43)	5 (0.11)	160 (3.46)	39 (0.84)	1 (0.02)	25 (0.54)	7 (0.15)	0	26 (0.56)
Diagnosis, breast and/or ovarian cancer (n = 4622)
Breast cancer only (n = 4013)	69 (1.72)	19 (0.47)	185 (4.61)	110 (2.74)	15 (0.37)	4 (0.10)	147 (3.66)	35 (0.87)	1 (0.02)	13 (0.32)	2 (0.05)	0	21 (0.52)
Ovarian cancer only (n = 390)	3 (0.77)	2 (0.51)	53 (13.59)	11 (2.82)	4 (1.03)	1 (0.26)	5 (1.28)	1 (0.26)	0	8 (2.05)	5 (1.28)	0	1 (0.26)
Breast and ovarian cancer (n = 219)	1 (0.46)	0	37 (16.89)	15 (6.85)	1 (0.46)	0	8 (3.65)	3 (1.37)	0	4 (1.83)	0	0	4 (1.83)
Breast cancer, age at first diagnosis (n= 4036)
< 30 years (n = 186)	5 (2.69)	1 (0.54)	19 (10.22)	6 (3.23)	0	0	5 (2.69)	1 (0.54)	0	0	0	0	4 (2.15)
30-39 years (n = 1055)	17 (1.61)	4 (0.38)	66 (6.26)	39 (3.70)	5 (0.47)	2 (0.19)	48 (4.55)	5 (0.47)	1 (0.09)	7 (0.66)	0	0	13 (1.23)
40-49 years (n= 1360)	23 (1.69)	4 (0.29)	72 (5.29)	37 (2.72)	6 (0.44)	2 (0.15)	48 (3.53)	19 (1.40)	0	2 (0.15)	2 (0.15)	0	3 (0.22)
50-59 years (n = 831)	14 (1.68)	6 (0.72)	38 (4.57)	22 (2.65)	3 (0.36)	0	29 (3.49)	7 (0.84)	0	4 (0.48)	0	0	2 (0.24)
60-69 years (n = 463)	5 (1.08)	2 (0.43)	13 (2.81)	17 (3.67)	1 (0.22)	0	14 (3.02)	6 (1.30)	0	3 (0.65)	0	0	2 (0.43)
≥ 70 years (n = 141)	3 (2.13)	1 (0.71)	5 (3.55)	2 (1.42)	1 (0.71)	0	4 (2.84)	0	0	1 (0.71)	0	0	0
Breast cancer, unilateral vs bilateral (n = 4036)
Unilateral breast cancer (n = 3409)	57 (1.67)	12 (0.35)	160 (4.69)	95 (2.79)	12 (0.35)	4 (0.12)	116 (3.40)	32 (0.94)	0	16 (0.47)	2 (0.06)	0	20 (0.59)
Bilateral breast cancer (n = 627)	10 (1.59)	6 (0.96)	53 (8.45)	28 (4.47)	4 (0.64)	0	32 (5.10)	6 (0.96)	1 (0.16)	1 (0.16)	0	0	4 (0.64)
First breast cancer, invasive vs in situ (n = 3190)
Invasive breast cancer (n = 2932)	43 (1.47)	12 (0.41)	158 (5.39)	99 (3.38)	12 (0.41)	3 (0.10)	92 (3.14)	29 (0.99)	1 (0.03)	13 (0.44)	1 (0.03)	0	15 (0.51)
In situ breast cancer only (n = 258)	6 (2.33)	2 (0.78)	7 (2.71)	6 (2.33)	0	0	8 (3.10)	4 (1.55)	0	1 (0.39)	0	0	1 (0.39)
Ovarian cancer, age at diagnosis (n= 574)
< 30 years (n = 21)	0	1 (4.76)	0	0	0	0	0	0	0	0	0	0	0
30-39 years (n = 40)	1 (2.50)	0	2 (5.00)	0	0	0	2 (5.00)	0	0	1 (2.50)	0	0	1 (2.50)
40-49 years (n = 104)	0	0	18 (17.31)	5 (4.81)	1 (0.96)	0	5 (4.81)	1 (0.96)	0	2 (1.92)	2 (1.92)	0	1 (0.96)
50-59 years (n = 157)	1 (0.64)	0	37 (23.57)	8 (5.10)	0	1 (0.64)	4 (2.55)	0	0	3 (1.91)	1 (0.64)	0	0
60-69 years (n = 169)	2 (1.18)	1 (0.59)	22 (13.02)	11 (6.51)	4 (2.37)	0	2 (1.18)	2 (1.18)	0	5 (2.96)	1 (0.59)	0	2 (1.18)
≥ 70 years (n = 83)	0	0	7 (8.43)	2 (2.41)	0	0	0	1 (1.20)	0	0	1 (1.20)	0	1 (1.20)
Ovarian cancer, morphological subtype (n = 485)
Serous high grade (HGS) (n = 275)	3 (1.09)	1 (0.36)	66 (24.00)	16 (5.82)	2 (0.73)	1 (0.36)	1 (0.36)	4 (1.45)	0	3 (1.09)	3 (1.09)	0	2 (0.73)
Serous low grade (LGS) (n = 48)	0	0	2 (4.17)	2 (4.17)	0	0	4 (8.33)	0	0	1 (2.08)	0	0	1 (2.08)
Serous invasive not classified (n = 64)	0	0	7 (10.94)	4 (6.25)	1 (1.56)	0	0	0	0	1 (1.56)	1 (1.56)	0	0
Clear cell (n = 25)	0	1 (4.00)	1 (4.00)	1 (4.00)	0	0	0	0	0	0	0	0	0
Endometrioid (n = 24)	0	0	1 (4.17)	0	0	0	1 (4.17)	0	0	0	0	0	0
Mucinous (n = 19)	0	0	0	0	0	0	3 (15.79)	0	0	0	0	0	1 (5.26)
Borderline (n = 30)	0	0	0	0	0	0	2 (6.67)	0	0	1 (3.33)	0	0	0
Ovarian cancer, primary location (n = 524)
Ovary (n = 387)	4 (1.03)	2 (0.52)	58 (14.99)	18 (4.65)	2 (0.52)	1 (0.26)	11 (2.84)	3 (0.78)	0	4 (1.03)	3 (0.78)	0	4 (1.03)
Fallopian tube (n = 72)	0	0	18 (25)	3 (4.17)	0	0	0	1 (1.39)	0	2 (2.78)	0	0	0
Peritoneal or abdomen NOS (n = 65)	0	0	8 (12.31)	4 (6.15)	1 (1.54)	0	0	0	0	2 (3.08)	1 (1.54)	0	1 (1.54)

## Sheet: Table S4b
Table S4b: Pathogenic variants per gene in breast cancer subgroups, n (%)
	ATM	BARD1	BRCA1	BRCA2	BRIP1	CDH1	CHEK2	PALB2	PTEN	RAD51C	RAD51D	STK11	TP53
Breast cancer, NHG grade (n = 2984)
NHG grade 1 (n = 401)	4 (1.00)	1 (0.25)	4 (1.00)	3 (0.75)	3 (0.75)	0	16 (3.99)	1 (0.25)	0	1 (0.25)	0	0	1 (0.25)
NHG grade 2 (n = 1234)	12 (0.97)	7 (0.57)	25 (2.03)	44 (3.57)	9 (0.73)	1 (0.08)	47 (3.81)	7 (0.57)	0	1 (0.08)	0	0	7 (0.57)
NHG grade 3 (n = 1349)	27 (2.00)	8 (0.59)	131 (9.71)	61 (4.52)	2 (0.15)	2 (0.15)	30 (2.22)	22 (1.63)	0	10 (0.74)	1 (0.07)	0	8 (0.59)
Breast cancer, morphological subtype (n = 3376)
Ductal (n = 2735)	48 (1.76)	13 (0.48)	161 (5.89)	103 (3.77)	12 (0.44)	2 (0.07)	97 (3.55)	30 (1.10)	2 (0.07)	10 (0.37)	1 (0.04)	0	14 (0.51)
Lobular (n = 301)	0	2 (0.66)	3 (1.00)	8 (2.66)	1 (0.33)	0	7 (2.33)	0	0	0	0	0	0
Medullary (n = 61)	0	2 (3.28)	18 (29.51)	1 (1.64)	0	0	0	1 (1.64)	0	2 (3.28)	0	0	0
Other invasive (n = 279)	2 (0.72)	1 (0.36)	14 (5.02)	9 (3.23)	1 (0.36)	1 (0.36)	9 (3.23)	3 (1.08)	0	2 (0.72)	0	0	2 (0.72)
Breast cancer, estrogen receptor status (n = 3291)
ER positive (n = 2411)	46 (1.91)	9 (0.37)	62 (2.57)	93 (3.86)	11 (0.46)	2 (0.08)	99 (4.11)	20 (0.83)	2 (0.08)	5 (0.21)	0	0	11 (0.46)
ER negative (n = 880)	4 (0.45)	10 (1.14)	127 (14.43)	27 (3.07)	3 (0.34)	1 (0.11)	10 (1.14)	11 (1.25)	0	9 (1.02)	1 (0.11)	0	6 (0.68)
Breast cancer, molecular subtype (n = 2830)												0
ER+, HER2-, NHG 1 (Luminal A-like, n = 334)	3 (0.90)	0	3 (0.90)	3 (0.90)	2 (0.60)	0	14 (4.19)	0	0	1 (0.30)	0	0	1 (0.30)
ER+, HER2-, NHG 2 (Luminal not classified, n = 859)	11 (1.28)	4 (0.47)	11 (1.28)	34 (3.96)	5 (0.58)	1 (0.12)	32 (3.73)	5 (0.58)	0	1 (0.12)	0	0	3 (0.35)
ER+, HER2-, NHG 3 (Luminal B-like, n = 404)	15 (3.71)	0	25 (6.19)	30 (7.43)	1 (0.25)	1 (0.25)	14 (3.47)	10 (2.48)	0	2 (0.50)	0	0	3 (0.74)
ER+, HER2+ (HER2-positive/Luminal, n = 430)	11 (2.55)	0	10 (2.33)	10 (2.33)	2 (0.47)	0	25 (5.81)	1 (0.23)	0	0	0	0	1 (0.23)
ER-, HER2+ (HER2-positive/non-Luminal, n = 194)	2 (1.03)	2 (1.03)	6 (3.09)	3 (1.55)	1 (0.52)	0	5 (2.58)	1 (0.52)	0	1 (0.52)	0	0	4 (2.06)
ER-, PR-, HER2- (Triple-negative, n = 609)	2 (0.33)	8 (1.31)	111 (18.23)	22 (3.61)	2 (0.33)	1 (0.16)	4 (0.66)	9 (1.48)	0	8 (1.31)	1 (0.16)	0	2 (0.33)

## Sheet: Table S5
Table S5: Women with multiple pathogenic/likely pathogenic variants
Gene 1	Variant 1 (HGVSc)	Gene 2	Variant 2 (HGVSc)	Gene 3	Variant 3 (HGVSc)
ATM	NM_000051.3:c.332-1234_3993+684del	BRCA1	NM_007294.3:c.1772del
ATM	NM_000051.3:c.5309C>G	BRCA2	NM_000059.3:c.3847_3848del
ATM	NM_000051.3:c.8140C>T	BRCA2	NM_000059.3:c.6444del
ATM	NM_000051.3:c.6095G>A	CHEK2	NM_007194.4:c.846+4_846+7del
ATM	NM_000051.3:c.1799_1802+5del	CHEK2	NM_007194.4:c.1100del
ATM	NM_000051.3:c.5932G>T	CHEK2	NM_007194.4:c.1100del
ATM	NM_000051.3:c.790del	CHEK2	NM_007194.4:c.1100del
ATM	NM_000051.3:c.3511C>T	PALB2	NM_024675.3:c.3026del
BARD1	NM_000465.3:c.1569-6237_*2100del	PALB2	NM_024675.3:c.2748+1G>T
BARD1	NM_000465.3:c.1690C>T	RAD51C	NM_058216.2:c.93del
BARD1	NM_000465.3:c.1935_1954dup	TP53	NM_000546.5:c.542G>A
BRCA1	NM_007294.3:c.1689_1690delinsCCCC	BRCA2	NM_000059.3:c.1813dup
BRCA1	NM_007294.3:c.3700_3704del	BRCA2	NM_000059.3:c.9352_9353del
BRCA1	NM_007294.3:c.5266dup	BRIP1	NM_032043.2:c.2732dup
BRCA1	NM_007294.3:c.2338C>T	CHEK2	NM_007194.4:c.1100del
BRCA1	NM_007294.3:c.5578del	TP53	NM_000546.5:c.517G>A
BRCA2	NM_000059.3:c.6170del	CDH1	NM_004360.4:c.2195G>A
BRCA2	NM_000059.3:c.1813dup	CHEK2	NM_007194.4:c.1100del
BRCA2	NM_000059.3:c.3975_3978dup	PALB2	NM_024675.3:c.1027C>T
BRIP1	NM_032043.2:c.3390_3393del	CHEK2	NM_007194.4:c.1100del
BRIP1	NM_032043.2:c.3396dup	TP53	NM_000546.5:c.-29+4088_994-91del
CHEK2	NM_007194.4:c.1100del	CHEK2	NM_007194.4:c.320-3970_455del
CHEK2	NM_007194.4:c.1100del	CHEK2	NM_007194.4:c.320-3970_455del
CHEK2	NM_007194.4:c.1100del	CHEK2	NM_007194.4:c.908+1540_1095+330del
CHEK2	NM_007194.4:c.1100del	CHEK2	NM_007194.4:c.319+2T>A
CHEK2	NM_007194.4:c.1489del	CHEK2	NM_007194.4:c.908+1540_1095+330del
CHEK2	NM_007194.4:c.1100del	CHEK2	NM_007194.4:c.592+2T>C
CHEK2	NM_007194.4:c.1100del	CHEK2	NM_007194.4:c.319+2T>A
CHEK2	NM_007194.4:c.1100del	TP53	NM_000546.5:c.844C>T
PALB2	NM_024675.3:c.172_175del	TP53	NM_000546.5:c.395A>G	TP53	NM_000546.5:c.1009C>T

## Sheet: Table S6
Table S6: Gene domains and regions depicted in lolliplots (Fig. 1 and Additional file 3: Fig S1)
Gene	Protein RefSeq	Domain or region	Description	Reference
ATM	NP_000042.3	FAT	FRAP (FKBP12-rapamycin–associated protein), ATM, and TRRAP (transformation/transcription domain-associated protein) domain	PMID: 28508083
		KIN	Phosphatidylinositol3-kinase-like kinase domain
		FATC	FAT C-terminal domain
BARD1	NP_000456.2	RING	RING (Really Interesting New Gene) finger domain	PMID: 18480049
		ANK	Ankyrin repeat domain
		BRCT	BRCA1 C-terminal domain
BRCA1	NP_009225.1	RING	RING (Really Interesting New Gene) finger domain	ENIGMA BRCA1/2 Variant Classification Criteria v2.5.1 29 June 2017; submit.ncbi.nlm.nih.gov/ft/byid/vuhooppz/enigma_rules_2017-06-29-v2.5.1.pdf
		CC	Coiled-coil domain
		BRCT	BRCA1 C-terminal domain I-II
BRCA2	NP_000050.2	PALB2	PALB2-binding domain	ENIGMA BRCA1/2 Variant Classification Criteria v2.5.1 29 June 2017; submit.ncbi.nlm.nih.gov/ft/byid/vuhooppz/enigma_rules_2017-06-29-v2.5.1.pdf
		DB	DNA-binding domain
		TR2	C-terminal RAD51-interaction TR2 region
BRIP1	NP_114432.2	HEL	Helicase domain	PMID: 19099189, 33619228
		BRCA1	BRCA1-binding domain
CDH1	NP_004351.1	SIG	Signal peptide	PMID: 18726070
		PRO	Propeptide
		EC	Extracellular cadherin repeat domains
		TM	Transmembrane domain
		CYT	Cytoplasmic domain
CHEK2	NP_009125.1	STC	SQ/TQ cluster domain	PMID: 19782031
		FHA	Forkhead-associated domain
		KIN	Serine/threonine kinase domain
PALB2	NP_078951.2	CC	Coiled-coil domain	PMID: 31757951, 31586400
		ChAM	Chromatin-association motif
		MRG15	MRG15-binding domain
		WD40	WD40 domain
PTEN	NP_000305.3	PIP2	Phosphatidylinositol (PI)-4,5-bisphosphate (PIP2) binding motif	PMID: 18626510
		PHOS	Phosphatase domain
		C2	C2 domain
		CT	C-terminal tail
RAD51C	NP_478123.1	WA	Walker A ATP binding motif	PMID: 14704354, 34923718
		WB	Walker B ATP binding motif
RAD51D	NP_002869.3	WA	Walker A ATP binding motif	PMID: 14704354, 34923718
		WB	Walker B ATP binding motif
TP53	NP_000537.3	TA	Transactivation domain	PMID: 10618702
		DB	DNA-binding domain
		TET	Tetramerization domain

## Sheet: Table S7
Table S7: Sequences of adapters with 6 nucleotide long barcode sequences
Oligo Name	Sequence 5' to 3' (*:Phosphorothioate linkage; [Phos]:phosphorylation)	Barcode sequence	Purification
PE_ad_v3_A01_5	CTTTCCCTACACGACGCTCTTCCGATCTGAGTCC*T	GAGTCC	PAGE
PE_ad_v3_A02_5	CTTTCCCTACACGACGCTCTTCCGATCTATACGA*T	ATACGA	PAGE
PE_ad_v3_A03_5	CTTTCCCTACACGACGCTCTTCCGATCTCCTGAG*T	CCTGAG	PAGE
PE_ad_v3_A04_5	CTTTCCCTACACGACGCTCTTCCGATCTTGCATT*T	TGCATT	PAGE
PE_ad_v3_A05_5	CTTTCCCTACACGACGCTCTTCCGATCTGTCGCT*T	GTCGCT	PAGE
PE_ad_v3_A06_5	CTTTCCCTACACGACGCTCTTCCGATCTAGATAG*T	AGATAG	PAGE
PE_ad_v3_A07_5	CTTTCCCTACACGACGCTCTTCCGATCTTCTCGC*T	TCTCGC	PAGE
PE_ad_v3_A08_5	CTTTCCCTACACGACGCTCTTCCGATCTCAGATA*T	CAGATA	PAGE
PE_ad_v3_A09_5	CTTTCCCTACACGACGCTCTTCCGATCTAAGCTC*T	AAGCTC	PAGE
PE_ad_v3_A10_5	CTTTCCCTACACGACGCTCTTCCGATCTCGCGAA*T	CGCGAA	PAGE
PE_ad_v3_A11_5	CTTTCCCTACACGACGCTCTTCCGATCTGCTTCT*T	GCTTCT	PAGE
PE_ad_v3_A12_5	CTTTCCCTACACGACGCTCTTCCGATCTTTAAGG*T	TTAAGG	PAGE
PE_ad_v3_A13_5	CTTTCCCTACACGACGCTCTTCCGATCTTGATCT*T	TGATCT	PAGE
PE_ad_v3_A14_5	CTTTCCCTACACGACGCTCTTCCGATCTGACGGA*T	GACGGA	PAGE
PE_ad_v3_A15_5	CTTTCCCTACACGACGCTCTTCCGATCTCTTATC*T	CTTATC	PAGE
PE_ad_v3_A16_5	CTTTCCCTACACGACGCTCTTCCGATCTACGCAG*T	ACGCAG	PAGE
PE_ad_v3_A17_5	CTTTCCCTACACGACGCTCTTCCGATCTTACTCC*T	TACTCC	PAGE
PE_ad_v3_A18_5	CTTTCCCTACACGACGCTCTTCCGATCTGCAGAG*T	GCAGAG	PAGE
PE_ad_v3_A19_5	CTTTCCCTACACGACGCTCTTCCGATCTAGGCTT*T	AGGCTT	PAGE
PE_ad_v3_A20_5	CTTTCCCTACACGACGCTCTTCCGATCTCTTAGA*T	CTTAGA	PAGE
PE_ad_v3_A21_5	CTTTCCCTACACGACGCTCTTCCGATCTTTCATG*T	TTCATG	PAGE
PE_ad_v3_A22_5	CTTTCCCTACACGACGCTCTTCCGATCTCGACGT*T	CGACGT	PAGE
PE_ad_v3_A23_5	CTTTCCCTACACGACGCTCTTCCGATCTGCTGCA*T	GCTGCA	PAGE
PE_ad_v3_A24_5	CTTTCCCTACACGACGCTCTTCCGATCTAAGTAC*T	AAGTAC	PAGE
PE_ad_v3_A25_5	CTTTCCCTACACGACGCTCTTCCGATCTCATCCG*T	CATCCG	PAGE
PE_ad_v3_A26_5	CTTTCCCTACACGACGCTCTTCCGATCTTGAGGC*T	TGAGGC	PAGE
PE_ad_v3_A27_5	CTTTCCCTACACGACGCTCTTCCGATCTACGATA*T	ACGATA	PAGE
PE_ad_v3_A28_5	CTTTCCCTACACGACGCTCTTCCGATCTGTCTAT*T	GTCTAT	PAGE
PE_ad_v3_A29_5	CTTTCCCTACACGACGCTCTTCCGATCTGGAAGG*T	GGAAGG	PAGE
PE_ad_v3_A30_5	CTTTCCCTACACGACGCTCTTCCGATCTCCGTCT*T	CCGTCT	PAGE
PE_ad_v3_A31_5	CTTTCCCTACACGACGCTCTTCCGATCTATCCTA*T	ATCCTA	PAGE
PE_ad_v3_A32_5	CTTTCCCTACACGACGCTCTTCCGATCTTATGAC*T	TATGAC	PAGE
PE_ad_v3_A33_5	CTTTCCCTACACGACGCTCTTCCGATCTGGAGAA*T	GGAGAA	PAGE
PE_ad_v3_A34_5	CTTTCCCTACACGACGCTCTTCCGATCTTCGTCC*T	TCGTCC	PAGE
PE_ad_v3_A35_5	CTTTCCCTACACGACGCTCTTCCGATCTCATCTT*T	CATCTT	PAGE
PE_ad_v3_A36_5	CTTTCCCTACACGACGCTCTTCCGATCTATCAGG*T	ATCAGG	PAGE
PE_ad_v3_A37_5	CTTTCCCTACACGACGCTCTTCCGATCTGAGCCT*T	GAGCCT	PAGE
PE_ad_v3_A38_5	CTTTCCCTACACGACGCTCTTCCGATCTAGTATG*T	AGTATG	PAGE
PE_ad_v3_A39_5	CTTTCCCTACACGACGCTCTTCCGATCTCTATAC*T	CTATAC	PAGE
PE_ad_v3_A40_5	CTTTCCCTACACGACGCTCTTCCGATCTTCCGGA*T	TCCGGA	PAGE
PE_ad_v3_A41_5	CTTTCCCTACACGACGCTCTTCCGATCTTACGGC*T	TACGGC	PAGE
PE_ad_v3_A42_5	CTTTCCCTACACGACGCTCTTCCGATCTGCATTA*T	GCATTA	PAGE
PE_ad_v3_A43_5	CTTTCCCTACACGACGCTCTTCCGATCTCGTCAT*T	CGTCAT	PAGE
PE_ad_v3_A44_5	CTTTCCCTACACGACGCTCTTCCGATCTATGACG*T	ATGACG	PAGE
PE_ad_v3_A45_5	CTTTCCCTACACGACGCTCTTCCGATCTGATGAT*T	GATGAT	PAGE
PE_ad_v3_A46_5	CTTTCCCTACACGACGCTCTTCCGATCTCCGATG*T	CCGATG	PAGE
PE_ad_v3_A47_5	CTTTCCCTACACGACGCTCTTCCGATCTTGCCGA*T	TGCCGA	PAGE
PE_ad_v3_A48_5	CTTTCCCTACACGACGCTCTTCCGATCTATATCC*T	ATATCC	PAGE
PE_ad_v3_A01_3	[Phos]GGACTCAGATCGGAAGAGCACACGTCTGAACTCCA	GGACTC	PAGE
PE_ad_v3_A02_3	[Phos]TCGTATAGATCGGAAGAGCACACGTCTGAACTCCA	TCGTAT	PAGE
PE_ad_v3_A03_3	[Phos]CTCAGGAGATCGGAAGAGCACACGTCTGAACTCCA	CTCAGG	PAGE
PE_ad_v3_A04_3	[Phos]AATGCAAGATCGGAAGAGCACACGTCTGAACTCCA	AATGCA	PAGE
PE_ad_v3_A05_3	[Phos]AGCGACAGATCGGAAGAGCACACGTCTGAACTCCA	AGCGAC	PAGE
PE_ad_v3_A06_3	[Phos]CTATCTAGATCGGAAGAGCACACGTCTGAACTCCA	CTATCT	PAGE
PE_ad_v3_A07_3	[Phos]GCGAGAAGATCGGAAGAGCACACGTCTGAACTCCA	GCGAGA	PAGE
PE_ad_v3_A08_3	[Phos]TATCTGAGATCGGAAGAGCACACGTCTGAACTCCA	TATCTG	PAGE
PE_ad_v3_A09_3	[Phos]GAGCTTAGATCGGAAGAGCACACGTCTGAACTCCA	GAGCTT	PAGE
PE_ad_v3_A10_3	[Phos]TTCGCGAGATCGGAAGAGCACACGTCTGAACTCCA	TTCGCG	PAGE
PE_ad_v3_A11_3	[Phos]AGAAGCAGATCGGAAGAGCACACGTCTGAACTCCA	AGAAGC	PAGE
PE_ad_v3_A12_3	[Phos]CCTTAAAGATCGGAAGAGCACACGTCTGAACTCCA	CCTTAA	PAGE
PE_ad_v3_A13_3	[Phos]AGATCAAGATCGGAAGAGCACACGTCTGAACTCCA	AGATCA	PAGE
PE_ad_v3_A14_3	[Phos]TCCGTCAGATCGGAAGAGCACACGTCTGAACTCCA	TCCGTC	PAGE
PE_ad_v3_A15_3	[Phos]GATAAGAGATCGGAAGAGCACACGTCTGAACTCCA	GATAAG	PAGE
PE_ad_v3_A16_3	[Phos]CTGCGTAGATCGGAAGAGCACACGTCTGAACTCCA	CTGCGT	PAGE
PE_ad_v3_A17_3	[Phos]GGAGTAAGATCGGAAGAGCACACGTCTGAACTCCA	GGAGTA	PAGE
PE_ad_v3_A18_3	[Phos]CTCTGCAGATCGGAAGAGCACACGTCTGAACTCCA	CTCTGC	PAGE
PE_ad_v3_A19_3	[Phos]AAGCCTAGATCGGAAGAGCACACGTCTGAACTCCA	AAGCCT	PAGE
PE_ad_v3_A20_3	[Phos]TCTAAGAGATCGGAAGAGCACACGTCTGAACTCCA	TCTAAG	PAGE
PE_ad_v3_A21_3	[Phos]CATGAAAGATCGGAAGAGCACACGTCTGAACTCCA	CATGAA	PAGE
PE_ad_v3_A22_3	[Phos]ACGTCGAGATCGGAAGAGCACACGTCTGAACTCCA	ACGTCG	PAGE
PE_ad_v3_A23_3	[Phos]TGCAGCAGATCGGAAGAGCACACGTCTGAACTCCA	TGCAGC	PAGE
PE_ad_v3_A24_3	[Phos]GTACTTAGATCGGAAGAGCACACGTCTGAACTCCA	GTACTT	PAGE
PE_ad_v3_A25_3	[Phos]CGGATGAGATCGGAAGAGCACACGTCTGAACTCCA	CGGATG	PAGE
PE_ad_v3_A26_3	[Phos]GCCTCAAGATCGGAAGAGCACACGTCTGAACTCCA	GCCTCA	PAGE
PE_ad_v3_A27_3	[Phos]TATCGTAGATCGGAAGAGCACACGTCTGAACTCCA	TATCGT	PAGE
PE_ad_v3_A28_3	[Phos]ATAGACAGATCGGAAGAGCACACGTCTGAACTCCA	ATAGAC	PAGE
PE_ad_v3_A29_3	[Phos]CCTTCCAGATCGGAAGAGCACACGTCTGAACTCCA	CCTTCC	PAGE
PE_ad_v3_A30_3	[Phos]AGACGGAGATCGGAAGAGCACACGTCTGAACTCCA	AGACGG	PAGE
PE_ad_v3_A31_3	[Phos]TAGGATAGATCGGAAGAGCACACGTCTGAACTCCA	TAGGAT	PAGE
PE_ad_v3_A32_3	[Phos]GTCATAAGATCGGAAGAGCACACGTCTGAACTCCA	GTCATA	PAGE
PE_ad_v3_A33_3	[Phos]TTCTCCAGATCGGAAGAGCACACGTCTGAACTCCA	TTCTCC	PAGE
PE_ad_v3_A34_3	[Phos]GGACGAAGATCGGAAGAGCACACGTCTGAACTCCA	GGACGA	PAGE
PE_ad_v3_A35_3	[Phos]AAGATGAGATCGGAAGAGCACACGTCTGAACTCCA	AAGATG	PAGE
PE_ad_v3_A36_3	[Phos]CCTGATAGATCGGAAGAGCACACGTCTGAACTCCA	CCTGAT	PAGE
PE_ad_v3_A37_3	[Phos]AGGCTCAGATCGGAAGAGCACACGTCTGAACTCCA	AGGCTC	PAGE
PE_ad_v3_A38_3	[Phos]CATACTAGATCGGAAGAGCACACGTCTGAACTCCA	CATACT	PAGE
PE_ad_v3_A39_3	[Phos]GTATAGAGATCGGAAGAGCACACGTCTGAACTCCA	GTATAG	PAGE
PE_ad_v3_A40_3	[Phos]TCCGGAAGATCGGAAGAGCACACGTCTGAACTCCA	TCCGGA	PAGE
PE_ad_v3_A41_3	[Phos]GCCGTAAGATCGGAAGAGCACACGTCTGAACTCCA	GCCGTA	PAGE
PE_ad_v3_A42_3	[Phos]TAATGCAGATCGGAAGAGCACACGTCTGAACTCCA	TAATGC	PAGE
PE_ad_v3_A43_3	[Phos]ATGACGAGATCGGAAGAGCACACGTCTGAACTCCA	ATGACG	PAGE
PE_ad_v3_A44_3	[Phos]CGTCATAGATCGGAAGAGCACACGTCTGAACTCCA	CGTCAT	PAGE
PE_ad_v3_A45_3	[Phos]ATCATCAGATCGGAAGAGCACACGTCTGAACTCCA	ATCATC	PAGE
PE_ad_v3_A46_3	[Phos]CATCGGAGATCGGAAGAGCACACGTCTGAACTCCA	CATCGG	PAGE
PE_ad_v3_A47_3	[Phos]TCGGCAAGATCGGAAGAGCACACGTCTGAACTCCA	TCGGCA	PAGE
PE_ad_v3_A48_3	[Phos]GGATATAGATCGGAAGAGCACACGTCTGAACTCCA	GGATAT	PAGE

## Sheet: Table S8
Table S8: Sequences of adapters with 8 nucleotide long barcode sequences
Oligo Name	Sequence 5' to 3' (*:Phosphorothioate linkage; [Phos]:phosphorylation)	Barcode sequence	Purification
PE_ad_L1_A1_5	CTTTCCCTACACGACGCTCTTCCGATCTNNNNNTCAGTCCA*T	TCAGTCCA	PAGE
PE_ad_L1_A2_5	CTTTCCCTACACGACGCTCTTCCGATCTNNNNNCGTAATGG*T	CGTAATGG	PAGE
PE_ad_L1_A3_5	CTTTCCCTACACGACGCTCTTCCGATCTNNNNNGTGTCATC*T	GTGTCATC	PAGE
PE_ad_L1_A4_5	CTTTCCCTACACGACGCTCTTCCGATCTNNNNNAACCGGAT*T	AACCGGAT	PAGE
PE_ad_L1_A5_5	CTTTCCCTACACGACGCTCTTCCGATCTNNNNNTCACCTTG*T	TCACCTTG	PAGE
PE_ad_L1_A6_5	CTTTCCCTACACGACGCTCTTCCGATCTNNNNNCGTTGCAC*T	CGTTGCAC	PAGE
PE_ad_L1_A7_5	CTTTCCCTACACGACGCTCTTCCGATCTNNNNNGTGAAGCT*T	GTGAAGCT	PAGE
PE_ad_L1_A8_5	CTTTCCCTACACGACGCTCTTCCGATCTNNNNNAACGTAGA*T	AACGTAGA	PAGE
PE_ad_L1_A9_5	CTTTCCCTACACGACGCTCTTCCGATCTNNNNNTCTGATAC*T	TCTGATAC	PAGE
PE_ad_L1_A10_5	CTTTCCCTACACGACGCTCTTCCGATCTNNNNNCGAAGATT*T	CGAAGATT	PAGE
PE_ad_L1_A11_5	CTTTCCCTACACGACGCTCTTCCGATCTNNNNNGTCTCGGA*T	GTCTCGGA	PAGE
PE_ad_L1_A12_5	CTTTCCCTACACGACGCTCTTCCGATCTNNNNNAAGCTCCG*T	AAGCTCCG	PAGE
PE_ad_L1_B13_5	CTTTCCCTACACGACGCTCTTCCGATCTNNNNNTAAGACGG*T	TAAGACGG	PAGE
PE_ad_L1_B14_5	CTTTCCCTACACGACGCTCTTCCGATCTNNNNNCTGACTCC*T	CTGACTCC	PAGE
PE_ad_L1_B15_5	CTTTCCCTACACGACGCTCTTCCGATCTNNNNNACCTGGTA*T	ACCTGGTA	PAGE
PE_ad_L1_B16_5	CTTTCCCTACACGACGCTCTTCCGATCTNNNNNGGTCTAAT*T	GGTCTAAT	PAGE
PE_ad_L1_B17_5	CTTTCCCTACACGACGCTCTTCCGATCTNNNNNTATTCGTC*T	TATTCGTC	PAGE
PE_ad_L1_B18_5	CTTTCCCTACACGACGCTCTTCCGATCTNNNNNCTAGGAGG*T	CTAGGAGG	PAGE
PE_ad_L1_B19_5	CTTTCCCTACACGACGCTCTTCCGATCTNNNNNACGAATCT*T	ACGAATCT	PAGE
PE_ad_L1_B20_5	CTTTCCCTACACGACGCTCTTCCGATCTNNNNNGGCCTCAA*T	GGCCTCAA	PAGE
PE_ad_L1_B21_5	CTTTCCCTACACGACGCTCTTCCGATCTNNNNNTATACTCG*T	TATACTCG	PAGE
PE_ad_L1_B22_5	CTTTCCCTACACGACGCTCTTCCGATCTNNNNNCTACGGAC*T	CTACGGAC	PAGE
PE_ad_L1_B23_5	CTTTCCCTACACGACGCTCTTCCGATCTNNNNNACGTTCGT*T	ACGTTCGT	PAGE
PE_ad_L1_B24_5	CTTTCCCTACACGACGCTCTTCCGATCTNNNNNGGCGAATA*T	GGCGAATA	PAGE
PE_ad_L1_B25_5	CTTTCCCTACACGACGCTCTTCCGATCTNNNNNTAGTTCGA*T	TAGTTCGA	PAGE
PE_ad_L1_B26_5	CTTTCCCTACACGACGCTCTTCCGATCTNNNNNCTCGAACG*T	CTCGAACG	PAGE
PE_ad_L1_B27_5	CTTTCCCTACACGACGCTCTTCCGATCTNNNNNACTAGGTT*T	ACTAGGTT	PAGE
PE_ad_L1_B28_5	CTTTCCCTACACGACGCTCTTCCGATCTNNNNNGGACCTAC*T	GGACCTAC	PAGE
PE_ad_L1_B29_5	CTTTCCCTACACGACGCTCTTCCGATCTNNNNNCCATCCGT*T	CCATCCGT	PAGE
PE_ad_L1_B30_5	CTTTCCCTACACGACGCTCTTCCGATCTNNNNNGTGATTCA*T	GTGATTCA	PAGE
PE_ad_L1_B31_5	CTTTCCCTACACGACGCTCTTCCGATCTNNNNNAGCCAGTG*T	AGCCAGTG	PAGE
PE_ad_L1_B32_5	CTTTCCCTACACGACGCTCTTCCGATCTNNNNNTATGGAAC*T	TATGGAAC	PAGE
PE_ad_L1_C33_5	CTTTCCCTACACGACGCTCTTCCGATCTNNNNNGCCTAGAG*T	GCCTAGAG	PAGE
PE_ad_L1_C34_5	CTTTCCCTACACGACGCTCTTCCGATCTNNNNNCGACCATA*T	CGACCATA	PAGE
PE_ad_L1_C35_5	CTTTCCCTACACGACGCTCTTCCGATCTNNNNNTTGAGCGC*T	TTGAGCGC	PAGE
PE_ad_L1_C36_5	CTTTCCCTACACGACGCTCTTCCGATCTNNNNNAATGTTCT*T	AATGTTCT	PAGE
PE_ad_L1_C37_5	CTTTCCCTACACGACGCTCTTCCGATCTNNNNNGCTGTTAA*T	GCTGTTAA	PAGE
PE_ad_L1_C38_5	CTTTCCCTACACGACGCTCTTCCGATCTNNNNNCGGAGCTG*T	CGGAGCTG	PAGE
PE_ad_L1_C39_5	CTTTCCCTACACGACGCTCTTCCGATCTNNNNNTTACCAGC*T	TTACCAGC	PAGE
PE_ad_L1_C40_5	CTTTCCCTACACGACGCTCTTCCGATCTNNNNNAACTAGCT*T	AACTAGCT	PAGE
PE_ad_L1_C41_5	CTTTCCCTACACGACGCTCTTCCGATCTNNNNNGTAGCGGC*T	GTAGCGGC	PAGE
PE_ad_L1_C42_5	CTTTCCCTACACGACGCTCTTCCGATCTNNNNNCAGATCCT*T	CAGATCCT	PAGE
PE_ad_L1_C43_5	CTTTCCCTACACGACGCTCTTCCGATCTNNNNNTCTTAATG*T	TCTTAATG	PAGE
PE_ad_L1_C44_5	CTTTCCCTACACGACGCTCTTCCGATCTNNNNNAGCCGTAA*T	AGCCGTAA	PAGE
PE_ad_L1_C45_5	CTTTCCCTACACGACGCTCTTCCGATCTNNNNNGTACAGAT*T	GTACAGAT	PAGE
PE_ad_L1_C46_5	CTTTCCCTACACGACGCTCTTCCGATCTNNNNNCAGTGTCA*T	CAGTGTCA	PAGE
PE_ad_L1_C47_5	CTTTCCCTACACGACGCTCTTCCGATCTNNNNNTCTACCGG*T	TCTACCGG	PAGE
PE_ad_L1_C48_5	CTTTCCCTACACGACGCTCTTCCGATCTNNNNNAGCGTATC*T	AGCGTATC	PAGE
PE_ad_L1_C49_5	CTTTCCCTACACGACGCTCTTCCGATCTNNNNNATGGTCCT*T	ATGGTCCT	PAGE
PE_ad_L1_C50_5	CTTTCCCTACACGACGCTCTTCCGATCTNNNNNCCTTGTAG*T	CCTTGTAG	PAGE
PE_ad_L1_C51_5	CTTTCCCTACACGACGCTCTTCCGATCTNNNNNGGACAATC*T	GGACAATC	PAGE
PE_ad_L1_C52_5	CTTTCCCTACACGACGCTCTTCCGATCTNNNNNTACACGGA*T	TACACGGA	PAGE
PE_ad_L1_C53_5	CTTTCCCTACACGACGCTCTTCCGATCTNNNNNATGTATAC*T	ATGTATAC	PAGE
PE_ad_L1_C54_5	CTTTCCCTACACGACGCTCTTCCGATCTNNNNNCCTCGCGA*T	CCTCGCGA	PAGE
PE_ad_L1_C55_5	CTTTCCCTACACGACGCTCTTCCGATCTNNNNNGGAACGTG*T	GGAACGTG	PAGE
PE_ad_L1_C56_5	CTTTCCCTACACGACGCTCTTCCGATCTNNNNNTACGTACT*T	TACGTACT	PAGE
PE_ad_L1_A1_3	[Phos]TGGACTGANNNNNAGATCGGAAGAGCACACGTCTGAACTCCA	TGGACTGA	PAGE
PE_ad_L1_A2_3	[Phos]CCATTACGNNNNNAGATCGGAAGAGCACACGTCTGAACTCCA	CCATTACG	PAGE
PE_ad_L1_A3_3	[Phos]GATGACACNNNNNAGATCGGAAGAGCACACGTCTGAACTCCA	GATGACAC	PAGE
PE_ad_L1_A4_3	[Phos]ATCCGGTTNNNNNAGATCGGAAGAGCACACGTCTGAACTCCA	ATCCGGTT	PAGE
PE_ad_L1_A5_3	[Phos]CAAGGTGANNNNNAGATCGGAAGAGCACACGTCTGAACTCCA	CAAGGTGA	PAGE
PE_ad_L1_A6_3	[Phos]GTGCAACGNNNNNAGATCGGAAGAGCACACGTCTGAACTCCA	GTGCAACG	PAGE
PE_ad_L1_A7_3	[Phos]AGCTTCACNNNNNAGATCGGAAGAGCACACGTCTGAACTCCA	AGCTTCAC	PAGE
PE_ad_L1_A8_3	[Phos]TCTACGTTNNNNNAGATCGGAAGAGCACACGTCTGAACTCCA	TCTACGTT	PAGE
PE_ad_L1_A9_3	[Phos]GTATCAGANNNNNAGATCGGAAGAGCACACGTCTGAACTCCA	GTATCAGA	PAGE
PE_ad_L1_A10_3	[Phos]AATCTTCGNNNNNAGATCGGAAGAGCACACGTCTGAACTCCA	AATCTTCG	PAGE
PE_ad_L1_A11_3	[Phos]TCCGAGACNNNNNAGATCGGAAGAGCACACGTCTGAACTCCA	TCCGAGAC	PAGE
PE_ad_L1_A12_3	[Phos]CGGAGCTTNNNNNAGATCGGAAGAGCACACGTCTGAACTCCA	CGGAGCTT	PAGE
PE_ad_L1_B13_3	[Phos]CCGTCTTANNNNNAGATCGGAAGAGCACACGTCTGAACTCCA	CCGTCTTA	PAGE
PE_ad_L1_B14_3	[Phos]GGAGTCAGNNNNNAGATCGGAAGAGCACACGTCTGAACTCCA	GGAGTCAG	PAGE
PE_ad_L1_B15_3	[Phos]TACCAGGTNNNNNAGATCGGAAGAGCACACGTCTGAACTCCA	TACCAGGT	PAGE
PE_ad_L1_B16_3	[Phos]ATTAGACCNNNNNAGATCGGAAGAGCACACGTCTGAACTCCA	ATTAGACC	PAGE
PE_ad_L1_B17_3	[Phos]GACGAATANNNNNAGATCGGAAGAGCACACGTCTGAACTCCA	GACGAATA	PAGE
PE_ad_L1_B18_3	[Phos]CCTCCTAGNNNNNAGATCGGAAGAGCACACGTCTGAACTCCA	CCTCCTAG	PAGE
PE_ad_L1_B19_3	[Phos]AGATTCGTNNNNNAGATCGGAAGAGCACACGTCTGAACTCCA	AGATTCGT	PAGE
PE_ad_L1_B20_3	[Phos]TTGAGGCCNNNNNAGATCGGAAGAGCACACGTCTGAACTCCA	TTGAGGCC	PAGE
PE_ad_L1_B21_3	[Phos]CGAGTATANNNNNAGATCGGAAGAGCACACGTCTGAACTCCA	CGAGTATA	PAGE
PE_ad_L1_B22_3	[Phos]GTCCGTAGNNNNNAGATCGGAAGAGCACACGTCTGAACTCCA	GTCCGTAG	PAGE
PE_ad_L1_B23_3	[Phos]ACGAACGTNNNNNAGATCGGAAGAGCACACGTCTGAACTCCA	ACGAACGT	PAGE
PE_ad_L1_B24_3	[Phos]TATTCGCCNNNNNAGATCGGAAGAGCACACGTCTGAACTCCA	TATTCGCC	PAGE
PE_ad_L1_B25_3	[Phos]TCGAACTANNNNNAGATCGGAAGAGCACACGTCTGAACTCCA	TCGAACTA	PAGE
PE_ad_L1_B26_3	[Phos]CGTTCGAGNNNNNAGATCGGAAGAGCACACGTCTGAACTCCA	CGTTCGAG	PAGE
PE_ad_L1_B27_3	[Phos]AACCTAGTNNNNNAGATCGGAAGAGCACACGTCTGAACTCCA	AACCTAGT	PAGE
PE_ad_L1_B28_3	[Phos]GTAGGTCCNNNNNAGATCGGAAGAGCACACGTCTGAACTCCA	GTAGGTCC	PAGE
PE_ad_L1_B29_3	[Phos]ACGGATGGNNNNNAGATCGGAAGAGCACACGTCTGAACTCCA	ACGGATGG	PAGE
PE_ad_L1_B30_3	[Phos]TGAATCACNNNNNAGATCGGAAGAGCACACGTCTGAACTCCA	TGAATCAC	PAGE
PE_ad_L1_B31_3	[Phos]CACTGGCTNNNNNAGATCGGAAGAGCACACGTCTGAACTCCA	CACTGGCT	PAGE
PE_ad_L1_B32_3	[Phos]GTTCCATANNNNNAGATCGGAAGAGCACACGTCTGAACTCCA	GTTCCATA	PAGE
PE_ad_L1_C33_3	[Phos]CTCTAGGCNNNNNAGATCGGAAGAGCACACGTCTGAACTCCA	CTCTAGGC	PAGE
PE_ad_L1_C34_3	[Phos]TATGGTCGNNNNNAGATCGGAAGAGCACACGTCTGAACTCCA	TATGGTCG	PAGE
PE_ad_L1_C35_3	[Phos]GCGCTCAANNNNNAGATCGGAAGAGCACACGTCTGAACTCCA	GCGCTCAA	PAGE
PE_ad_L1_C36_3	[Phos]AGAACATTNNNNNAGATCGGAAGAGCACACGTCTGAACTCCA	AGAACATT	PAGE
PE_ad_L1_C37_3	[Phos]TTAACAGCNNNNNAGATCGGAAGAGCACACGTCTGAACTCCA	TTAACAGC	PAGE
PE_ad_L1_C38_3	[Phos]CAGCTCCGNNNNNAGATCGGAAGAGCACACGTCTGAACTCCA	CAGCTCCG	PAGE
PE_ad_L1_C39_3	[Phos]GCTGGTAANNNNNAGATCGGAAGAGCACACGTCTGAACTCCA	GCTGGTAA	PAGE
PE_ad_L1_C40_3	[Phos]AGCTAGTTNNNNNAGATCGGAAGAGCACACGTCTGAACTCCA	AGCTAGTT	PAGE
PE_ad_L1_C41_3	[Phos]GCCGCTACNNNNNAGATCGGAAGAGCACACGTCTGAACTCCA	GCCGCTAC	PAGE
PE_ad_L1_C42_3	[Phos]AGGATCTGNNNNNAGATCGGAAGAGCACACGTCTGAACTCCA	AGGATCTG	PAGE
PE_ad_L1_C43_3	[Phos]CATTAAGANNNNNAGATCGGAAGAGCACACGTCTGAACTCCA	CATTAAGA	PAGE
PE_ad_L1_C44_3	[Phos]TTACGGCTNNNNNAGATCGGAAGAGCACACGTCTGAACTCCA	TTACGGCT	PAGE
PE_ad_L1_C45_3	[Phos]ATCTGTACNNNNNAGATCGGAAGAGCACACGTCTGAACTCCA	ATCTGTAC	PAGE
PE_ad_L1_C46_3	[Phos]TGACACTGNNNNNAGATCGGAAGAGCACACGTCTGAACTCCA	TGACACTG	PAGE
PE_ad_L1_C47_3	[Phos]CCGGTAGANNNNNAGATCGGAAGAGCACACGTCTGAACTCCA	CCGGTAGA	PAGE
PE_ad_L1_C48_3	[Phos]GATACGCTNNNNNAGATCGGAAGAGCACACGTCTGAACTCCA	GATACGCT	PAGE
PE_ad_L1_C49_3	[Phos]AGGACCATNNNNNAGATCGGAAGAGCACACGTCTGAACTCCA	AGGACCAT	PAGE
PE_ad_L1_C50_3	[Phos]CTACAAGGNNNNNAGATCGGAAGAGCACACGTCTGAACTCCA	CTACAAGG	PAGE
PE_ad_L1_C51_3	[Phos]GATTGTCCNNNNNAGATCGGAAGAGCACACGTCTGAACTCCA	GATTGTCC	PAGE
PE_ad_L1_C52_3	[Phos]TCCGTGTANNNNNAGATCGGAAGAGCACACGTCTGAACTCCA	TCCGTGTA	PAGE
PE_ad_L1_C53_3	[Phos]GTATACATNNNNNAGATCGGAAGAGCACACGTCTGAACTCCA	GTATACAT	PAGE
PE_ad_L1_C54_3	[Phos]TCGCGAGGNNNNNAGATCGGAAGAGCACACGTCTGAACTCCA	TCGCGAGG	PAGE
PE_ad_L1_C55_3	[Phos]CACGTTCCNNNNNAGATCGGAAGAGCACACGTCTGAACTCCA	CACGTTCC	PAGE
PE_ad_L1_C56_3	[Phos]AGTACGTANNNNNAGATCGGAAGAGCACACGTCTGAACTCCA	AGTACGTA	PAGE

## Sheet: Table S9
Table S9: SureSelect custom hybrid selection assay design * Total length of the intended design target genomic regions ** Total length of the intended design target genomic regions that correspond to coding exons plus 20bp flanking introns of target transcripts *** Percent of the intended design target genomic regions that is directly covered by aligned probe sequences **** Percent of the intende…
Gene	Design target	Target transcripts	Target length (bp)*	Coding exon length (bp)**	Target probe coverage***	Coding exon probe coverage****	Coding exon 30x sequence coverage (median)*****	Coding exon 30x sequence coverage (95% of samples)*****	Coding exon 30x sequence coverage (99% of samples)*****	Coding exon 30x sequence coverage (99.9% of samples)*****
ATM	complete gene including introns and 20kb up- and downstream	NM_000051.3	186268	11651	0.758031	1	1	1	0.999919	0.999842
BARD1	complete gene including introns and 20kb up- and downstream	NM_000465.2	121154	2774	0.836629	1	1	0.978801	0.942327	0.928623
BRCA1	complete gene including introns and 150kb up- and downstream	NM_007294.3, NM_007297.3, NM_007298.3, NM_007299.3, NM_007300.3	381189	6578	0.668739	1	1	1	1	1
BRCA2	complete gene including introns and 150kb up- and downstream	NM_000059.3	384193	11297	0.845999	1	1	1	1	1
BRIP1	complete gene including introns and 20kb up- and downstream	NM_032043.2	224374	4510	0.787725	1	1	1	1	0.998256
CDH1	complete gene including introns and 50kb up- and downstream	NM_004360.3	198250	3289	0.710673	1	1	0.973244	0.937104	0.926995
CHEK2	complete gene including introns and 50kb up- and downstream	NM_001005735.1, NM_007194.3, NM_145862.2	154092	2361	0.624873	1	1	1	1	1
PALB2	complete gene including introns and 20kb up- and downstream	NM_024675.3	78196	4081	0.667809	1	1	1	1	0.980754
PTEN	complete gene including introns and 50kb up- and downstream	NM_000314.4	205338	1572	0.83813	1	1	1	1	1
RAD51C	complete gene including introns and 20kb up- and downstream	NM_002876.2, NM_058216.1	81730	1495	0.65008	1	1	1	1	0.923974
RAD51D	complete gene including introns and 20kb up- and downstream	NM_001142571.1, NM_002878.3, NM_133629.2	60078	1606	0.810663	1	1	1	0.924035	0.924035
STK11	complete gene including introns and 50kb up- and downstream	NM_000455.4	122637	1662	0.831486	1	1	0.895273	0.563177	0.216714
TP53	complete gene including introns and 50kb up- and downstream	NM_000546.4, NM_001126112.1, NM_001126113.1, NM_001126114.1, NM_001126115.1, NM_001126116.1, NM_001126117.1	119144	1743	0.680471	1	1	1	1	0.938088
ABRAXAS1	coding exons and 20bp flanking introns/UTR	NM_139076.2	1590	1590	1	1	0.994968	0.920126	0.920126	0.916782
ATR	coding exons and 20bp flanking introns/UTR	NM_001184.3	9815	9815	1	1	1	0.989913	0.989913	0.978512
BABAM1	coding exons and 20bp flanking introns/UTR	NM_001033549.1, NM_014173.2	1310	1310	1	1	1	1	0.943779	0.636047
BABAM2	coding exons and 20bp flanking introns/UTR	NM_004899.3, NM_199191.1, NM_199192.1, NM_199193.1, NM_199194.1	1875	1875	1	1	1	1	1	0.97074
BAP1	coding exons and 20bp flanking introns/UTR	NM_004656.2	2870	2870	1	1	1	0.964298	0.874658	0.662561
BCCIP	coding exons and 20bp flanking introns/UTR	NM_016567.3, NM_078468.2, NM_078469.2	1529	1529	1	1	1	1	1	0.970604
BLM	coding exons and 20bp flanking introns/UTR	NM_000057.2	5094	5094	1	1	1	1	1	0.97292
BRAP	coding exons and 20bp flanking introns/UTR	NM_006768.3	2259	2259	1	1	1	0.945994	0.945994	0.945994
BRCC3	coding exons and 20bp flanking introns/UTR	NM_001018055.2, NM_001242640.1, NM_024332.3	1394	1394	1	1	1	0.948317	0.88307	0.879043
CDK4	exon 2	NM_000075.3	258	258	1	1	1	1	1	1
CDKN2A	complete gene including introns and 20kb up- and downstream	NM_000077.4, NM_001195132.1, NM_058195.3, NM_058197.4	66740	1112	0.839167	1	1	0.786025	0.592801	0.43253
FAAP100	coding exons and 20bp flanking introns/UTR	NM_025161.5	3006	3006	1	1	0.875259	0.783447	0.49373	0.0638128
FAAP24	coding exons and 20bp flanking introns/UTR	NM_152266.3	808	808	1	1	1	1	1	0.99297
FAN1	coding exons and 20bp flanking introns/UTR	NM_001146094.1, NM_001146095.1, NM_001146096.1, NM_014967.4	3599	3599	1	1	1	0.951307	0.905362	0.863323
FANCA	coding exons and 20bp flanking introns/UTR	NM_000135.2, NM_001018112.1	6129	6129	1	1	0.980584	0.973071	0.929642	0.754042
FANCB	coding exons and 20bp flanking introns/UTR	NM_001018113.1, NM_152633.2	2900	2900	1	1	1	1	1	0.996266
FANCC	coding exons and 20bp flanking introns/UTR	NM_000136.2, NM_001243743.1, NM_001243744.1	2427	2427	1	1	1	1	0.9881	0.872463
FANCD2	coding exons and 20bp flanking introns/UTR	NM_001018115.1, NM_033084.3	6211	6211	1	1	1	1	0.999675	0.995666
FANCE	coding exons and 20bp flanking introns/UTR	NM_021922.2	2011	2011	1	1	0.856788	0.856788	0.835483	0.751979
FANCF	coding exons and 20bp flanking introns/UTR	NM_022725.3	1165	1165	1	1	1	1	0.72244	0.508592
FANCG	coding exons and 20bp flanking introns/UTR	NM_004629.1	2429	2429	1	1	1	1	0.985683	0.87386
FANCI	coding exons and 20bp flanking introns/UTR	NM_001113378.1, NM_018193.2	5467	5467	1	1	1	1	0.997282	0.973199
FANCL	coding exons and 20bp flanking introns/UTR	NM_001114636.1, NM_018062.3	1703	1703	1	1	1	1	0.991676	0.920141
FANCM	coding exons and 20bp flanking introns/UTR	NM_020937.2	7067	7067	1	1	1	1	0.999442	0.969949
HUS1	coding exons and 20bp flanking introns/UTR	NM_004507.3	1163	1163	1	1	1	1	0.920894	0.917489
MDC1	coding exons and 20bp flanking introns/UTR	NM_014641.2	6830	6830	1	1	1	1	1	0.997499
MRE11	complete gene including introns and 20kb up- and downstream	NM_005590.3, NM_005591.3	116572	2887	0.840802	1	1	1	1	1
NBN	complete gene including introns and 20kb up- and downstream	NM_002485.4	91336	2905	0.926075	1	1	0.973494	0.973494	0.973494
RAD1	coding exons and 20bp flanking introns/UTR	NM_002853.3	1049	1049	1	1	1	1	1	1
RAD17	coding exons and 20bp flanking introns/UTR	NM_002873.1, NM_133338.1, NM_133339.1, NM_133340.1, NM_133341.1, NM_133342.1, NM_133343.1, NM_133344.1	2735	2735	1	1	1	1	1	0.959061
RAD50	complete gene including introns and 20kb up- and downstream	NM_005732.3	127698	4939	0.824234	1	1	1	1	1
RAD51	coding exons and 20bp flanking introns/UTR	NM_001164269.1, NM_001164270.1, NM_002875.4, NM_133487.3	1541	1541	1	1	0.957791	0.895522	0.895522	0.890146
RAD51B	coding exons and 20bp flanking introns/UTR	NM_002877.5, NM_133509.3, NM_133510.3	1669	1669	1	1	1	0.99582	0.968835	0.893394
RAD52	coding exons and 20bp flanking introns/UTR	NM_134424.2	1697	1697	1	1	1	0.982286	0.89393	0.799507
RAD54L	coding exons and 20bp flanking introns/UTR	NM_001142548.1, NM_003579.3	2964	2964	1	1	1	1	0.990919	0.937093
RAD9A	coding exons and 20bp flanking introns/UTR	NM_001243224.1, NM_004584.2	1622	1622	1	1	1	0.885943	0.651407	0.165161
RBBP8	coding exons and 20bp flanking introns/UTR	NM_002894.2, NM_203291.1, NM_203292.1	3421	3421	1	1	1	1	1	0.982685
RMI1	coding exons and 20bp flanking introns/UTR	NM_024945.2	1918	1918	1	1	1	1	1	1
RMI2	coding exons and 20bp flanking introns/UTR	NM_152308.1	524	524	1	1	0.360687	0.360687	0.360687	0.360687
SDHB	coding exons and 20bp flanking introns/UTR	NM_003000.2	1163	1163	1	1	1	0.9948	0.903697	0.889569
SDHD	coding exons and 20bp flanking introns/UTR	NM_003002.2	640	640	1	1	1	0.884425	0.85625	0.85625
SLX4	coding exons and 20bp flanking introns/UTR	NM_032444.2	6065	6065	1	1	1	0.967813	0.914165	0.638338
TOP3A	coding exons and 20bp flanking introns/UTR	NM_004618.3	3766	3766	1	1	1	0.996788	0.956685	0.795639
TOPBP1	coding exons and 20bp flanking introns/UTR	NM_007027.3	5649	5649	1	1	1	1	1	0.996633
TP53BP1	coding exons and 20bp flanking introns/UTR	NM_001141979.1, NM_001141980.1, NM_005657.2	7054	7054	1	1	1	0.999866	0.998038	0.992645
UIMC1	coding exons and 20bp flanking introns/UTR	NM_001199297.1, NM_001199298.1, NM_016290.4	2720	2720	1	1	1	1	1	0.994285
XRCC2	coding exons and 20bp flanking introns/UTR	NM_005431.1	963	963	1	1	1	0.951829	0.917965	0.917965
XRCC3	coding exons and 20bp flanking introns/UTR	NM_001100118.1, NM_001100119.1, NM_005432.3	1321	1321	1	1	1	0.742438	0.471992	0.255285
XRCC4	coding exons and 20bp flanking introns/UTR	NM_003401.3, NM_022406.2, NM_022550.2	1291	1291	1	1	1	1	1	1
ZNF350	coding exons and 20bp flanking introns/UTR	NM_021632.3	1759	1759	1	1	1	1	1	1

[truncated: 1 more sheets: Table S10]
